# Supplementary material for: A Comparative Study on the Structural, Physicochemical, Release, and Antioxidant Properties of Sodium Casein and Gelatin Films Containing Sea Buckthorn Oil
Source: Polymers (Basel). 2025 Jan 24;17(3):320. doi: 10.3390/polym17030320 (PMC11821040; doi:10.3390/polym17030320)
Supplement: Supplementary file 1 [file polymers-17-00320-s001.zip]

Archive with 3 entries (3 files):
- Data S1.xlsx
- Data S2.xlsx
- polymers-3417101-supplementary.pdf
