# Supplementary material for: A Comparative Study on the Structural, Physicochemical, Release, and Antioxidant Properties of Sodium Casein and Gelatin Films Containing Sea Buckthorn Oil
Source: Polymers (Basel). 2025 Jan 24;17(3):320. doi: 10.3390/polym17030320 (PMC11821040; doi:10.3390/polym17030320)
Supplement: Supplementary file 1 [file polymers-17-00320-s001.zip › Data S1.xlsx]

## Sheet: FO
DDSolver 1.0		Dissolution Data Modeling of First-order Model
Time Unit	min			Analyst	Aspire
Model	First-order			Date	2024-12-20
Equation	F=100*[1-Exp(-k1*t)]			Time	22:25:55
Fo
Time	No.1	No.2	No.3	No.4	No.5	No.6
(min)	F(%)	F(%)	F(%)	F(%)	F(%)	F(%)	Mean	SD	RSD(%)
0	0	0	0	0	0	0	0	0
2.5	1.93895	0.442295	0.571298	3.04692	1.17945	0.163228	1.22369	1.09531	89.5086
5	1.10797	1.62175	1.71389	3.32392	1.91661	0.81614	1.75005	0.872584	49.8606
10	2.21594	1.91661	2.36681	3.8779	1.91661	1.38744	2.28022	0.851551	37.3451
15	2.21594	2.06404	3.5094	3.8779	1.91661	1.79551	2.56324	0.894529	34.8984
20	1.66196	2.35891	4.24393	3.04692	2.06404	1.63228	2.50134	1.00056	40.001
30	1.10797	2.50634	5.63137	3.60091	2.35891	1.63228	2.8063	1.62266	57.8222
40	1.10797	2.94863	6.69235	4.15489	2.35891	2.20358	3.24439	1.96146	60.4569
50	2.21594	3.09607	7.5901	4.15489	2.8012	2.61165	3.74498	1.99435	53.254
60	3.04692	3.39093	8.32463	4.70888	2.94863	2.9381	4.22635	2.11707	50.092
70	3.32392	3.68579	8.81431	4.43189	3.2435	3.01972	4.41985	2.20887	49.9761
80	3.8779	4.12809	9.54884	4.98587	3.39093	3.18295	4.85243	2.38628	49.177
90	4.15489	4.27552	10.0385	4.98587	3.53836	3.5094	5.08376	2.48766	48.9334
100	3.8779	4.71782	10.6098	5.26287	3.68579	3.75424	5.31807	2.66646	50.1395
110	3.73941	5.01268	11.0995	5.26287	3.98066	3.91747	5.5021	2.81285	51.1232
120	4.43189	5.01268	11.7524	5.81685	4.27552	3.75424	5.8406	2.98068	51.0339
130	4.15489	5.01268	12.1605	5.81685	4.57038	3.91747	5.93879	3.12162	52.5632
140	3.8779	5.16011	12.5686	6.37084	4.42295	4.0807	6.08018	3.30528	54.3616
150	4.29339	5.38126	13.0582	6.37084	4.57038	4.32554	6.33328	3.38918	53.5139
160	4.57038	5.45497	13.4663	6.64783	4.86525	4.48877	6.58225	3.46536	52.6471
170	6.09385	6.0447	14.0376	6.92482	5.01268	4.652	7.12761	3.4823	48.8565
180	6.64783	6.33956	14.4457	7.7558	5.01268	4.89684	7.5164	3.55928	47.3535
190	6.92482	5.52869	14.9354	7.47881	5.30754	4.97845	7.52561	3.75934	49.9539
200	6.92482	5.74984	15.2618	7.7558	5.74984	5.14168	7.76397	3.79241	48.8463
210	7.7558	5.74984	15.7515	8.58678	5.97099	5.14168	8.15943	3.94176	48.3092
220	7.7558	6.0447	16.1596	9.41776	6.19213	5.38652	8.49275	4.02774	47.4256
230	8.30979	6.487	16.4044	9.69475	6.33956	5.54975	8.79754	4.02084	45.7041
240	8.30979	6.19213	16.8941	9.97175	6.487	5.54975	8.90075	4.2375	47.6083
300	8.0328	6.92929	19.0161	11.3567	7.07672	6.44751	9.80985	4.84516	49.3908
360	8.30979	8.25618	21.138	11.6337	7.81388	8.1614	10.8855	5.21684	47.9247
420	9.14077	9.43563	23.0151	13.0187	9.58306	9.05915	12.2087	5.50184	45.0648
480	11.6337	9.87793	24.729	13.5727	11.4997	9.63045	13.4906	5.68636	42.1506
540	12.1877	10.6151	26.3613	13.8496	12.0894	10.4466	14.2583	6.05712	42.4814
1440	22.7134	20.493	41.5415	30.4692	21.2302	22.5255	26.4955	8.19747	30.9391
Time	No.1	No.2	No.3	No.4	No.5	No.6
(min)	F(%)_Pre	F(%)_Pre	F(%)_Pre	F(%)_Pre	F(%)_Pre	F(%)_Pre	Mean	SD	RSD(%)
0	0	0	0	0	0	0	0	0
2.5	0.0593323	0.05353	0.15499	0.0799906	0.0545545	0.05253	0.0758213	0.0401214	52.9158
5	0.118629	0.107031	0.30974	0.159917	0.109079	0.105032	0.151572	0.0801592	52.8853
10	0.237118	0.213948	0.618521	0.319579	0.21804	0.209955	0.30286	0.159984	52.8245
15	0.355466	0.32075	0.926345	0.478985	0.326881	0.314767	0.453866	0.239476	52.7636
20	0.473674	0.427438	1.23322	0.638136	0.435604	0.419468	0.604589	0.318636	52.7029
30	0.709669	0.640472	1.84411	0.955675	0.652694	0.628542	0.905194	0.475965	52.5815
40	0.945104	0.853049	2.45122	1.2722	0.86931	0.837177	1.20468	0.631979	52.4604
50	1.17998	1.06517	3.05458	1.58771	1.08545	1.04537	1.50305	0.786688	52.3396
60	1.4143	1.27684	3.65421	1.90222	1.30113	1.25313	1.80031	0.940101	52.2189
70	1.64807	1.48806	4.25013	2.21572	1.51633	1.46046	2.09646	1.09223	52.0986
80	1.88128	1.69882	4.84236	2.52821	1.73106	1.66735	2.39151	1.24307	51.9784
90	2.11393	1.90913	5.43093	2.83971	1.94533	1.8738	2.68547	1.39265	51.8585
100	2.34604	2.119	6.01586	3.15022	2.15913	2.07982	2.97834	1.54096	51.7389
110	2.57759	2.32841	6.59718	3.45973	2.37246	2.28541	3.27013	1.68802	51.6195
120	2.8086	2.53738	7.17489	3.76825	2.58533	2.49056	3.56084	1.83384	51.5003
130	3.03906	2.7459	7.74903	4.07579	2.79773	2.69529	3.85047	1.97842	51.3813
140	3.26897	2.95397	8.31963	4.38234	3.00967	2.89959	4.13903	2.12177	51.2626
150	3.49834	3.1616	8.88669	4.68791	3.22114	3.10345	4.42652	2.26391	51.1442
160	3.72716	3.36878	9.45024	4.99251	3.43216	3.30689	4.71296	2.40483	51.026
170	3.95544	3.57552	10.0103	5.29613	3.64272	3.5099	4.99834	2.54455	50.908
180	4.18318	3.78182	10.5669	5.59879	3.85281	3.71249	5.28267	2.68308	50.7902
190	4.41038	3.98768	11.1201	5.90047	4.06245	3.91465	5.56595	2.82042	50.6727
200	4.63704	4.1931	11.6698	6.20119	4.27164	4.11638	5.8482	2.95658	50.5555
210	4.86316	4.39807	12.2162	6.50096	4.48036	4.3177	6.1294	3.09158	50.4384
220	5.08875	4.60261	12.7591	6.79976	4.68863	4.51859	6.40958	3.22541	50.3217
230	5.3138	4.80671	13.2987	7.09761	4.89645	4.71905	6.68872	3.35808	50.2051
240	5.53832	5.01038	13.835	7.3945	5.10381	4.9191	6.96685	3.48961	50.0888
300	6.87429	6.22324	16.9836	9.15606	6.33853	6.11059	8.61439	4.25516	49.3959
360	8.19137	7.42062	20.0172	10.8841	7.55719	7.28715	10.2263	4.98138	48.7116
420	9.48982	8.60271	22.94	12.5793	8.75999	8.44897	11.8035	5.66987	48.0356
480	10.7699	9.76971	25.7559	14.2422	9.94713	9.59622	13.3469	6.32216	47.3682
540	12.0319	10.9218	28.469	15.8735	11.1188	10.7291	14.8574	6.93972	46.709
1440	28.9549	26.539	59.0753	36.9303	26.9715	26.1144	34.0976	12.8841	37.786
Best-fit Values
Parameter	No.1	No.2	No.3	No.4	No.5	No.6	Mean	SD	RSD(%)
k1	0.0002374	0.000214177	0.000620442	0.00032009	0.000218278	0.000210175	0.000303427	0.000160653	52.9463
Secondary Parameter
Parameter	No.1	No.2	No.3	No.4	No.5	No.6	Mean	SD	RSD(%)
T25	1211.8	1343.2	463.673	898.753	1317.96	1368.77	1100.69	356.876	32.4228
T50	2919.75	3236.33	1117.18	2165.47	3175.53	3297.95	2652.03	859.864	32.4228
T75	5839.49	6472.65	2234.37	4330.95	6351.06	6595.89	5304.07	1719.73	32.4228
T80	6779.44	7514.52	2594.02	5028.07	7373.35	7657.6	6157.83	1996.54	32.4228
T90	9699.19	10750.8	3711.2	7193.55	10548.9	10955.5	8809.87	2856.41	32.4228
Goodness of Fit
Parameter	No.1	No.2	No.3	No.4	No.5	No.6
N_observed	34	34	34	34	34	34
DF	33	33	33	33	33	33
R_obs-pre	0.966908	0.975801	0.963189	0.988792	0.984575	0.992626
Rsqr	0.783568	0.660095	0.691682	0.771919	0.799785	0.89535
Rsqr_adj	0.783568	0.660095	0.691682	0.771919	0.799785	0.89535
MSE	4.03096	4.49686	21.6166	6.28257	3.07537	1.68495
MSE_root	2.00772	2.12058	4.64937	2.50651	1.75367	1.29806
Weighting	1	1	1	1	1	1
SS	133.022	148.397	713.349	207.325	101.487	55.6034
WSS	133.022	148.397	713.349	207.325	101.487	55.6034
AIC	168.277	171.996	225.379	183.366	159.078	138.62
MSC	1.42082	0.952433	1.04497	1.35728	1.49563	2.15536
Predicted Data
Time	No.1	No.2	No.3	No.4	No.5	No.6
(min)	F(%)_Pre	F(%)_Pre	F(%)_Pre	F(%)_Pre	F(%)_Pre	F(%)_Pre	Mean	SD	RSD(%)
0	0	0	0	0	0	0	0	0
28.8	0.681379	0.614932	1.771	0.917624	0.626668	0.603477	0.86918	0.457155	52.5961
57.6	1.35812	1.22608	3.51064	1.82683	1.24941	1.20331	1.72906	0.903399	52.2479
86.4	2.03024	1.83347	5.21947	2.72769	1.86825	1.79953	2.57977	1.33895	51.9017
115.2	2.69779	2.43713	6.89804	3.62028	2.48321	2.39214	3.42143	1.764	51.5574
144	3.36078	3.03708	8.54687	4.50469	3.09431	2.98118	4.25415	2.17877	51.2152
172.8	4.01926	3.63333	10.1665	5.38097	3.70159	3.56667	5.07806	2.58346	50.875
201.6	4.67326	4.22592	11.7575	6.24922	4.30506	4.14862	5.89326	2.97826	50.5367
230.4	5.32279	4.81487	13.3202	7.1095	4.90475	4.72706	6.69987	3.36336	50.2005
259.2	5.9679	5.40019	14.8553	7.96189	5.50068	5.30201	7.498	3.73897	49.8662
288	6.60862	5.98191	16.3633	8.80645	6.09288	5.87349	8.28777	4.10525	49.5338
316.8	7.24497	6.56006	17.8445	9.64326	6.68137	6.44152	9.06927	4.4624	49.2034
345.6	7.87698	7.13465	19.2994	10.4724	7.26616	7.00613	9.84263	4.81059	48.875
374.4	8.50469	7.70571	20.7287	11.2939	7.8473	7.56732	10.6079	5.15	48.5486
403.2	9.12812	8.27326	22.1325	12.1079	8.42479	8.12513	11.3653	5.4808	48.2241
432	9.7473	8.83731	23.5116	12.9144	8.99866	8.67958	12.1148	5.80317	47.9015
460.8	10.3623	9.3979	24.8662	13.7136	9.56894	9.23068	12.8566	6.11727	47.5808
489.6	10.973	9.95504	26.1968	14.5053	10.1356	9.77845	13.5907	6.42326	47.2621
518.4	11.5796	10.5088	27.5039	15.2899	10.6988	10.3229	14.3173	6.72131	46.9454
547.2	12.1821	11.0591	28.7878	16.0672	11.2584	10.8641	15.0364	7.01157	46.6305
576	12.7805	11.606	30.049	16.8374	11.8145	11.402	15.7482	7.29419	46.3175
604.8	13.3748	12.1496	31.2878	17.6005	12.3672	11.9367	16.4527	7.56933	46.0065
633.6	13.965	12.6898	32.5047	18.3566	12.9163	12.4681	17.1501	7.83714	45.6974
662.4	14.5513	13.2267	33.7	19.1058	13.4621	12.9964	17.8404	8.09776	45.3901
691.2	15.1335	13.7603	34.8742	19.8481	14.0044	13.5214	18.5236	8.35134	45.0848
720	15.7118	14.2906	36.0276	20.5836	14.5433	14.0433	19.2	8.59801	44.7813
748.8	16.2861	14.8176	37.1605	21.3123	15.0788	14.562	19.8696	8.83792	44.4797
777.6	16.8565	15.3415	38.2734	22.0344	15.611	15.0776	20.5324	9.0712	44.18
806.4	17.423	15.862	39.3666	22.7498	16.1398	15.5901	21.1886	9.29798	43.8821
835.2	17.9857	16.3794	40.4404	23.4587	16.6653	16.0995	21.8382	9.5184	43.5861
864	18.5445	16.8936	41.4952	24.161	17.1876	16.6058	22.4813	9.73258	43.2919
892.8	19.0995	17.4047	42.5313	24.857	17.7065	17.1091	23.118	9.94066	42.9996
921.6	19.6508	17.9126	43.5491	25.5465	18.2222	17.6093	23.7484	10.1427	42.7091
950.4	20.1982	18.4174	44.5489	26.2297	18.7347	18.1065	24.3726	10.339	42.4205
979.2	20.742	18.9191	45.5309	26.9066	19.244	18.6007	24.9905	10.5294	42.1336
1008	21.282	19.4177	46.4956	27.5773	19.75	19.0919	25.6024	10.7143	41.8486
1036.8	21.8184	19.9132	47.4431	28.2419	20.2529	19.5802	26.2083	10.8936	41.5654
1065.6	22.3511	20.4057	48.3739	28.9004	20.7527	20.0655	26.8082	11.0675	41.284
1094.4	22.8802	20.8951	49.2882	29.5528	21.2493	20.5479	27.4023	11.2361	41.0044
1123.2	23.4057	21.3815	50.1863	30.1992	21.7428	21.0274	27.9905	11.3996	40.7265
1152	23.9276	21.865	51.0685	30.8398	22.2332	21.504	28.573	11.5579	40.4505
1180.8	24.4459	22.3455	51.9351	31.4744	22.7206	21.9777	29.1499	11.7113	40.1762
1209.6	24.9607	22.823	52.7863	32.1032	23.2049	22.4485	29.7211	11.8598	39.9037
1238.4	25.472	23.2976	53.6225	32.7262	23.6861	22.9165	30.2868	12.0035	39.6329
1267.2	25.9799	23.7693	54.4438	33.3436	24.1643	23.3817	30.8471	12.1426	39.3639
1296	26.4842	24.238	55.2506	33.9552	24.6396	23.8441	31.402	12.2771	39.0966
1324.8	26.9851	24.7039	56.0431	34.5613	25.1118	24.3037	31.9515	12.4071	38.8311
1353.6	27.4826	25.1669	56.8216	35.1617	25.5811	24.7605	32.4958	12.5327	38.5672
1382.4	27.9768	25.6271	57.5863	35.7567	26.0475	25.2145	33.0348	12.654	38.3051
1411.2	28.4675	26.0844	58.3374	36.3462	26.5109	25.6658	33.5687	12.7711	38.0447
1440	28.9549	26.539	59.0753	36.9303	26.9715	26.1144	34.0976	12.8841	37.786

## Sheet: Higuchi
DDSolver 1.0		Dissolution Data Modeling of Higuchi Model
Time Unit	min			Analyst	Aspire
Model	Higuchi			Date	2024-12-20
Equation	F=kH*t^0.5			Time	22:22:38
Time	No.1	No.2	No.3	No.4	No.5	No.6
(min)	F(%)	F(%)	F(%)	F(%)	F(%)	F(%)	Mean	SD	RSD(%)
0	0	0	0	0	0	0	0	0
2.5	1.93895	0.442295	0.571298	3.04692	1.17945	0.163228	1.22369	1.09531	89.5086
5	1.10797	1.62175	1.71389	3.32392	1.91661	0.81614	1.75005	0.872584	49.8606
10	2.21594	1.91661	2.36681	3.8779	1.91661	1.38744	2.28022	0.851551	37.3451
15	2.21594	2.06404	3.5094	3.8779	1.91661	1.79551	2.56324	0.894529	34.8984
20	1.66196	2.35891	4.24393	3.04692	2.06404	1.63228	2.50134	1.00056	40.001
30	1.10797	2.50634	5.63137	3.60091	2.35891	1.63228	2.8063	1.62266	57.8222
40	1.10797	2.94863	6.69235	4.15489	2.35891	2.20358	3.24439	1.96146	60.4569
50	2.21594	3.09607	7.5901	4.15489	2.8012	2.61165	3.74498	1.99435	53.254
60	3.04692	3.39093	8.32463	4.70888	2.94863	2.9381	4.22635	2.11707	50.092
70	3.32392	3.68579	8.81431	4.43189	3.2435	3.01972	4.41985	2.20887	49.9761
80	3.8779	4.12809	9.54884	4.98587	3.39093	3.18295	4.85243	2.38628	49.177
90	4.15489	4.27552	10.0385	4.98587	3.53836	3.5094	5.08376	2.48766	48.9334
100	3.8779	4.71782	10.6098	5.26287	3.68579	3.75424	5.31807	2.66646	50.1395
110	3.73941	5.01268	11.0995	5.26287	3.98066	3.91747	5.5021	2.81285	51.1232
120	4.43189	5.01268	11.7524	5.81685	4.27552	3.75424	5.8406	2.98068	51.0339
130	4.15489	5.01268	12.1605	5.81685	4.57038	3.91747	5.93879	3.12162	52.5632
140	3.8779	5.16011	12.5686	6.37084	4.42295	4.0807	6.08018	3.30528	54.3616
150	4.29339	5.38126	13.0582	6.37084	4.57038	4.32554	6.33328	3.38918	53.5139
160	4.57038	5.45497	13.4663	6.64783	4.86525	4.48877	6.58225	3.46536	52.6471
170	6.09385	6.0447	14.0376	6.92482	5.01268	4.652	7.12761	3.4823	48.8565
180	6.64783	6.33956	14.4457	7.7558	5.01268	4.89684	7.5164	3.55928	47.3535
190	6.92482	5.52869	14.9354	7.47881	5.30754	4.97845	7.52561	3.75934	49.9539
200	6.92482	5.74984	15.2618	7.7558	5.74984	5.14168	7.76397	3.79241	48.8463
210	7.7558	5.74984	15.7515	8.58678	5.97099	5.14168	8.15943	3.94176	48.3092
220	7.7558	6.0447	16.1596	9.41776	6.19213	5.38652	8.49275	4.02774	47.4256
230	8.30979	6.487	16.4044	9.69475	6.33956	5.54975	8.79754	4.02084	45.7041
240	8.30979	6.19213	16.8941	9.97175	6.487	5.54975	8.90075	4.2375	47.6083
300	8.0328	6.92929	19.0161	11.3567	7.07672	6.44751	9.80985	4.84516	49.3908
360	8.30979	8.25618	21.138	11.6337	7.81388	8.1614	10.8855	5.21684	47.9247
420	9.14077	9.43563	23.0151	13.0187	9.58306	9.05915	12.2087	5.50184	45.0648
480	11.6337	9.87793	24.729	13.5727	11.4997	9.63045	13.4906	5.68636	42.1506
540	12.1877	10.6151	26.3613	13.8496	12.0894	10.4466	14.2583	6.05712	42.4814
1440	22.7134	20.493	41.5415	30.4692	21.2302	22.5255	26.4955	8.19747	30.9391
Time	No.1	No.2	No.3	No.4	No.5	No.6
(min)	F(%)_Pre	F(%)_Pre	F(%)_Pre	F(%)_Pre	F(%)_Pre	F(%)_Pre	Mean	SD	RSD(%)
0	0	0	0	0	0	0	0	0
2.5	0.780963	0.728836	1.72732	1.01235	0.72416	0.686007	0.943274	0.401505	42.5651
5	1.10445	1.03073	2.44281	1.43169	1.02412	0.970161	1.33399	0.567814	42.5651
10	1.56193	1.45767	3.45465	2.02471	1.44832	1.37201	1.88655	0.803011	42.5651
15	1.91296	1.78528	4.23106	2.47975	1.77382	1.68037	2.31054	0.983483	42.5651
20	2.2089	2.06146	4.88561	2.86337	2.04823	1.94032	2.66798	1.13563	42.5651
30	2.70534	2.52476	5.98363	3.5069	2.50856	2.3764	3.2676	1.39086	42.5651
40	3.12385	2.91535	6.9093	4.04942	2.89664	2.74403	3.7731	1.60602	42.5651
50	3.49257	3.25946	7.72483	4.52739	3.23854	3.06792	4.21845	1.79559	42.5651
60	3.82592	3.57055	8.46213	4.9595	3.54764	3.36074	4.62108	1.96697	42.5651
70	4.13247	3.85664	9.14014	5.35688	3.83189	3.63001	4.99134	2.12457	42.5651
80	4.4178	4.12292	9.77122	5.72674	4.09647	3.88064	5.33596	2.27126	42.5651
90	4.68578	4.37302	10.3639	6.07413	4.34496	4.11604	5.65965	2.40903	42.5651
100	4.93924	4.60957	10.9246	6.40269	4.57999	4.33869	5.96579	2.53934	42.5651
110	5.18032	4.83455	11.4578	6.7152	4.80353	4.55046	6.25697	2.66329	42.5651
120	5.41067	5.04953	11.9673	7.0138	5.01712	4.7528	6.5352	2.78171	42.5651
130	5.63161	5.25571	12.4559	7.30019	5.22199	4.94687	6.80205	2.8953	42.5651
140	5.84419	5.45411	12.9261	7.57577	5.41911	5.13361	7.05882	3.00459	42.5651
150	6.04931	5.64554	13.3798	7.84167	5.60932	5.31379	7.30657	3.11005	42.5651
160	6.24771	5.83069	13.8186	8.09884	5.79328	5.48806	7.54619	3.21204	42.5651
170	6.43999	6.01014	14.2439	8.34809	5.97157	5.65696	7.77844	3.3109	42.5651
180	6.62669	6.18438	14.6568	8.59011	6.1447	5.82096	8.00395	3.40689	42.5651
190	6.80828	6.35385	15.0585	8.8255	6.31308	5.98047	8.22327	3.50024	42.5651
200	6.98515	6.51891	15.4497	9.05478	6.47708	6.13584	8.4369	3.59117	42.5651
210	7.15765	6.6799	15.8312	9.27838	6.63703	6.28736	8.64525	3.67986	42.5651
220	7.32608	6.83709	16.2037	9.49673	6.79322	6.43532	8.8487	3.76645	42.5651
230	7.49074	6.99075	16.5679	9.71017	6.94589	6.57995	9.04757	3.8511	42.5651
240	7.65185	7.14111	16.9243	9.91901	7.09529	6.72147	9.24216	3.93393	42.5651
300	8.55502	7.984	18.9219	11.0898	7.93277	7.51483	10.3331	4.39827	42.5651
360	9.37156	8.74604	20.7279	12.1483	8.68991	8.23209	11.3193	4.81806	42.5651
420	10.1224	9.4468	22.3887	13.1216	9.38618	8.89167	12.2262	5.2041	42.5651
480	10.8213	10.0991	23.9345	14.0276	10.0342	9.5056	13.0704	5.56342	42.5651
540	11.4778	10.7117	25.3864	14.8785	10.6429	10.0822	13.8632	5.9009	42.5651
1440	18.7431	17.4921	41.4558	24.2965	17.3798	16.4642	22.6386	9.63613	42.5651
Best-fit Values
Parameter	No.1	No.2	No.3	No.4	No.5	No.6	Mean	SD	RSD(%)
kH	0.493924	0.460957	1.09246	0.640269	0.457999	0.433869	0.596579	0.253934	42.5651
Secondary Parameter
Parameter	No.1	No.2	No.3	No.4	No.5	No.6	Mean	SD	RSD(%)
T25	2561.88	2941.44	523.688	1524.6	2979.56	3320.19	2308.56	1071.33	46.4067
T50	10247.5	11765.8	2094.75	6098.38	11918.2	13280.7	9234.23	4285.31	46.4067
T75	23056.9	26473	4713.19	13721.4	26816	29881.7	20777	9641.94	46.4067
T80	26233.7	30120.3	5362.56	15611.9	30510.6	33998.7	23639.6	10970.4	46.4067
T90	33202	38121.1	6786.99	19758.8	38615	43029.6	29918.9	13884.4	46.4067
Goodness of Fit
Parameter	No.1	No.2	No.3	No.4	No.5	No.6
N_observed	34	34	34	34	34	34
DF	33	33	33	33	33	33
R_obs-pre	0.970264	0.983541	0.999308	0.960392	0.973849	0.966921
Rsqr	0.919595	0.964108	0.996758	0.917337	0.931205	0.895524
Rsqr_adj	0.919595	0.964108	0.996758	0.917337	0.931205	0.895524
MSE	1.49751	0.474845	0.227327	2.27697	1.05672	1.68215
MSE_root	1.22373	0.68909	0.476788	1.50896	1.02797	1.29698
Weighting	1	1	1	1	1	1
SS	49.4177	15.6699	7.5018	75.14	34.8716	55.5111
WSS	49.4177	15.6699	7.5018	75.14	34.8716	55.5111
AIC	134.611	95.5592	70.5148	148.858	122.757	138.564
MSC	2.41102	3.20058	5.59979	2.37222	2.56389	2.15702
Predicted Data
Time	No.1	No.2	No.3	No.4	No.5	No.6
(min)	F(%)_Pre	F(%)_Pre	F(%)_Pre	F(%)_Pre	F(%)_Pre	F(%)_Pre	Mean	SD	RSD(%)
0	0	0	0	0	0	0	0	0
28.8	2.65068	2.47375	5.86273	3.43605	2.45788	2.32839	3.20158	1.36275	42.5651
57.6	3.74862	3.49841	8.29116	4.8593	3.47597	3.29283	4.52772	1.92723	42.5651
86.4	4.59111	4.28467	10.1546	5.95141	4.25717	4.03288	5.5453	2.36036	42.5651
115.2	5.30135	4.94751	11.7255	6.87209	4.91576	4.65677	6.40316	2.72551	42.5651
144	5.92709	5.53148	13.1095	7.68323	5.49598	5.20643	7.15895	3.04721	42.5651
172.8	6.49281	6.05943	14.3607	8.41656	6.02055	5.70336	7.84223	3.33805	42.5651
201.6	7.01303	6.54493	15.5113	9.09092	6.50294	6.16033	8.47058	3.60551	42.5651
230.4	7.49725	6.99683	16.5823	9.71861	6.95193	6.58567	9.05543	3.85445	42.5651
259.2	7.95203	7.42126	17.5882	10.3081	7.37364	6.98516	9.60474	4.08826	42.5651
288	8.38218	7.82269	18.5396	10.8657	7.7725	7.363	10.1243	4.30941	42.5651
316.8	8.7913	8.20451	19.4445	11.3961	8.15186	7.72238	10.6184	4.51974	42.5651
345.6	9.18221	8.56933	20.3091	11.9028	8.51434	8.06577	11.0906	4.72072	42.5651
374.4	9.55715	8.91924	21.1384	12.3888	8.86201	8.39511	11.5435	4.91348	42.5651
403.2	9.91793	9.25593	21.9363	12.8565	9.19654	8.71202	11.9792	5.09896	42.5651
432	10.266	9.5808	22.7063	13.3077	9.51932	9.0178	12.3997	5.27792	42.5651
460.8	10.6027	9.89501	23.4509	13.7442	9.83152	9.31354	12.8063	5.45102	42.5651
489.6	10.929	10.1995	24.1727	14.1672	10.1341	9.60018	13.2004	5.61878	42.5651
518.4	11.2459	10.4952	24.8735	14.5779	10.4279	9.8785	13.5831	5.78168	42.5651
547.2	11.554	10.7828	25.5551	14.9774	10.7136	10.1492	13.9554	5.94011	42.5651
576	11.8542	11.063	26.2189	15.3665	10.992	10.4129	14.3179	6.09442	42.5651
604.8	12.1469	11.3362	26.8664	15.7459	11.2634	10.67	14.6715	6.24492	42.5651
633.6	12.4328	11.6029	27.4987	16.1165	11.5285	10.9211	15.0167	6.39188	42.5651
662.4	12.7122	11.8637	28.1167	16.4787	11.7876	11.1665	15.3542	6.53554	42.5651
691.2	12.9856	12.1189	28.7214	16.8331	12.0411	11.4067	15.6845	6.67611	42.5651
720	13.2534	12.3688	29.3137	17.1802	12.2894	11.6419	16.0079	6.81377	42.5651
748.8	13.5159	12.6137	29.8942	17.5205	12.5328	11.8725	16.3249	6.94871	42.5651
777.6	13.7733	12.854	30.4637	17.8542	12.7715	12.0986	16.6359	7.08108	42.5651
806.4	14.0261	13.0899	31.0227	18.1818	13.0059	12.3207	16.9412	7.21102	42.5651
835.2	14.2743	13.3216	31.5718	18.5037	13.2361	12.5387	17.241	7.33866	42.5651
864	14.5184	13.5493	32.1115	18.82	13.4624	12.7531	17.5358	7.46411	42.5651
892.8	14.7583	13.7733	32.6423	19.1311	13.6849	12.9639	17.8256	7.58749	42.5651
921.6	14.9945	13.9937	33.1646	19.4372	13.9039	13.1713	18.1109	7.7089	42.5651
950.4	15.227	14.2106	33.6788	19.7386	14.1194	13.3756	18.3917	7.82843	42.5651
979.2	15.456	14.4243	34.1853	20.0354	14.3318	13.5767	18.6683	7.94615	42.5651
1008	15.6816	14.6349	34.6844	20.3279	14.541	13.7749	18.9408	8.06216	42.5651
1036.8	15.9041	14.8425	35.1764	20.6163	14.7473	13.9703	19.2095	8.17653	42.5651
1065.6	16.1234	15.0472	35.6616	20.9007	14.9507	14.163	19.4744	8.28931	42.5651
1094.4	16.3399	15.2492	36.1403	21.1812	15.1514	14.3531	19.7359	8.40058	42.5651
1123.2	16.5535	15.4486	36.6128	21.4581	15.3495	14.5408	19.9939	8.5104	42.5651
1152	16.7644	15.6454	37.0792	21.7315	15.545	14.726	20.2486	8.61881	42.5651
1180.8	16.9726	15.8397	37.5398	22.0014	15.7381	14.9089	20.5001	8.72588	42.5651
1209.6	17.1784	16.0317	37.9949	22.2681	15.9289	15.0897	20.7486	8.83166	42.5651
1238.4	17.3817	16.2215	38.4445	22.5317	16.1174	15.2682	20.9942	8.93618	42.5651
1267.2	17.5826	16.409	38.889	22.7921	16.3037	15.4448	21.2369	9.03949	42.5651
1296	17.7813	16.5944	39.3284	23.0497	16.488	15.6193	21.4768	9.14163	42.5651
1324.8	17.9778	16.7778	39.763	23.3044	16.6701	15.7919	21.7142	9.24265	42.5651
1353.6	18.1721	16.9592	40.1929	23.5563	16.8504	15.9626	21.9489	9.34257	42.5651
1382.4	18.3644	17.1387	40.6182	23.8056	17.0287	16.1315	22.1812	9.44144	42.5651
1411.2	18.5547	17.3163	41.0391	24.0523	17.2052	16.2987	22.4111	9.53928	42.5651
1440	18.7431	17.4921	41.4558	24.2965	17.3798	16.4642	22.6386	9.63613	42.5651

## Sheet: HC
DDSolver 1.0		Dissolution Data Modeling of Hixson-Crowell Model
Time Unit	h			Analyst	Aspire
Model	Hixson-Crowell			Date	2024-12-20
Equation	F=100*[1-(1-kHC*t)^3]			Time	22:34:59
Time	No.1	No.2	No.3	No.4	No.5	No.6
(h)	F(%)	F(%)	F(%)	F(%)	F(%)	F(%)	Mean	SD	RSD(%)
0	0	0	0	0	0	0	0	0
2.5	1.93895	0.442295	0.571298	3.04692	1.17945	0.163228	1.22369	1.09531	89.5086
5	1.10797	1.62175	1.71389	3.32392	1.91661	0.81614	1.75005	0.872584	49.8606
10	2.21594	1.91661	2.36681	3.8779	1.91661	1.38744	2.28022	0.851551	37.3451
15	2.21594	2.06404	3.5094	3.8779	1.91661	1.79551	2.56324	0.894529	34.8984
20	1.66196	2.35891	4.24393	3.04692	2.06404	1.63228	2.50134	1.00056	40.001
30	1.10797	2.50634	5.63137	3.60091	2.35891	1.63228	2.8063	1.62266	57.8222
40	1.10797	2.94863	6.69235	4.15489	2.35891	2.20358	3.24439	1.96146	60.4569
50	2.21594	3.09607	7.5901	4.15489	2.8012	2.61165	3.74498	1.99435	53.254
60	3.04692	3.39093	8.32463	4.70888	2.94863	2.9381	4.22635	2.11707	50.092
70	3.32392	3.68579	8.81431	4.43189	3.2435	3.01972	4.41985	2.20887	49.9761
80	3.8779	4.12809	9.54884	4.98587	3.39093	3.18295	4.85243	2.38628	49.177
90	4.15489	4.27552	10.0385	4.98587	3.53836	3.5094	5.08376	2.48766	48.9334
100	3.8779	4.71782	10.6098	5.26287	3.68579	3.75424	5.31807	2.66646	50.1395
110	3.73941	5.01268	11.0995	5.26287	3.98066	3.91747	5.5021	2.81285	51.1232
120	4.43189	5.01268	11.7524	5.81685	4.27552	3.75424	5.8406	2.98068	51.0339
130	4.15489	5.01268	12.1605	5.81685	4.57038	3.91747	5.93879	3.12162	52.5632
140	3.8779	5.16011	12.5686	6.37084	4.42295	4.0807	6.08018	3.30528	54.3616
150	4.29339	5.38126	13.0582	6.37084	4.57038	4.32554	6.33328	3.38918	53.5139
160	4.57038	5.45497	13.4663	6.64783	4.86525	4.48877	6.58225	3.46536	52.6471
170	6.09385	6.0447	14.0376	6.92482	5.01268	4.652	7.12761	3.4823	48.8565
180	6.64783	6.33956	14.4457	7.7558	5.01268	4.89684	7.5164	3.55928	47.3535
190	6.92482	5.52869	14.9354	7.47881	5.30754	4.97845	7.52561	3.75934	49.9539
200	6.92482	5.74984	15.2618	7.7558	5.74984	5.14168	7.76397	3.79241	48.8463
210	7.7558	5.74984	15.7515	8.58678	5.97099	5.14168	8.15943	3.94176	48.3092
220	7.7558	6.0447	16.1596	9.41776	6.19213	5.38652	8.49275	4.02774	47.4256
230	8.30979	6.487	16.4044	9.69475	6.33956	5.54975	8.79754	4.02084	45.7041
240	8.30979	6.19213	16.8941	9.97175	6.487	5.54975	8.90075	4.2375	47.6083
300	8.0328	6.92929	19.0161	11.3567	7.07672	6.44751	9.80985	4.84516	49.3908
360	8.30979	8.25618	21.138	11.6337	7.81388	8.1614	10.8855	5.21684	47.9247
420	9.14077	9.43563	23.0151	13.0187	9.58306	9.05915	12.2087	5.50184	45.0648
480	11.6337	9.87793	24.729	13.5727	11.4997	9.63045	13.4906	5.68636	42.1506
540	12.1877	10.6151	26.3613	13.8496	12.0894	10.4466	14.2583	6.05712	42.4814
1440	22.7134	20.493	41.5415	30.4692	21.2302	22.5255	26.4955	8.19747	30.9391
Time	No.1	No.2	No.3	No.4	No.5	No.6
(h)	F(%)_Pre	F(%)_Pre	F(%)_Pre	F(%)_Pre	F(%)_Pre	F(%)_Pre	Mean	SD	RSD(%)
0	0	0	0	0	0	0	0	0
2.5	0.0566821	0.0512846	0.139787	0.0755541	0.0523068	0.050543	0.0710263	0.0349687	49.2335
5	0.113343	0.102552	0.279444	0.15107	0.104595	0.101069	0.142012	0.0698929	49.2161
10	0.2266	0.205033	0.558368	0.301988	0.209118	0.20207	0.283863	0.139608	49.1814
15	0.339771	0.307445	0.83677	0.452754	0.313567	0.303003	0.425552	0.209144	49.1467
20	0.452857	0.409786	1.11465	0.603367	0.417944	0.403868	0.567079	0.278504	49.1119
30	0.678772	0.614258	1.66886	0.904139	0.626478	0.605393	0.84965	0.416689	49.0424
40	0.904344	0.818451	2.22099	1.2043	0.834722	0.806646	1.13158	0.554166	48.9729
50	1.12958	1.02236	2.77105	1.50386	1.04267	1.00763	1.41286	0.690936	48.9034
60	1.35446	1.226	3.31905	1.80281	1.25033	1.20834	1.6935	0.826999	48.8338
70	1.57901	1.42935	3.86498	2.10116	1.45771	1.40878	1.9735	0.962359	48.7641
80	1.80322	1.63242	4.40885	2.3989	1.66479	1.60894	2.25285	1.09702	48.6945
90	2.02709	1.83522	4.95067	2.69603	1.87157	1.80884	2.53157	1.23097	48.6248
100	2.25061	2.03773	5.49044	2.99257	2.07807	2.00846	2.80965	1.36423	48.555
110	2.4738	2.23997	6.02816	3.2885	2.28428	2.20782	3.08709	1.49678	48.4853
120	2.69664	2.44193	6.56383	3.58382	2.4902	2.4069	3.36389	1.62864	48.4154
130	2.91915	2.64361	7.09747	3.87855	2.69583	2.60572	3.64005	1.75981	48.3456
140	3.14132	2.84501	7.62907	4.17267	2.90118	2.80426	3.91558	1.89028	48.2757
150	3.36314	3.04614	8.15864	4.4662	3.10623	3.00253	4.19048	2.02005	48.2058
160	3.58463	3.24698	8.68618	4.75912	3.31099	3.20053	4.46474	2.14914	48.1359
170	3.80578	3.44755	9.21169	5.05144	3.51546	3.39827	4.73837	2.27754	48.0659
180	4.02659	3.64785	9.73519	5.34317	3.71965	3.59573	5.01136	2.40525	47.9959
190	4.24707	3.84786	10.2567	5.6343	3.92355	3.79293	5.28373	2.53227	47.9259
200	4.4672	4.0476	10.7761	5.92483	4.12716	3.98985	5.55546	2.65861	47.8558
210	4.687	4.24706	11.2936	6.21476	4.33048	4.18651	5.82657	2.78426	47.7857
220	4.90646	4.44624	11.8091	6.5041	4.53351	4.3829	6.09704	2.90924	47.7155
230	5.12558	4.64515	12.3225	6.79284	4.73626	4.57902	6.36689	3.03353	47.6454
240	5.34437	4.84378	12.834	7.08098	4.93872	4.77487	6.63611	3.15714	47.5751
300	6.65002	6.02978	15.861	8.79739	6.14745	5.94435	8.23833	3.88464	47.1532
360	7.94362	7.20588	18.8171	10.4925	7.3459	7.10422	9.81821	4.58806	46.7301
420	9.22521	8.37213	21.7032	12.1665	8.5341	8.25451	11.3759	5.26773	46.3058
480	10.4948	9.52857	24.52	13.8196	9.7121	9.39527	12.9117	5.92396	45.8805
540	11.7526	10.6752	27.2685	15.4517	10.8799	10.5265	14.4257	6.55709	45.4541
1440	29.2295	26.7308	60.8607	37.5194	27.2085	26.383	34.6553	13.4985	38.9508
Best-fit Values
Parameter	No.1	No.2	No.3	No.4	No.5	No.6	Mean	SD	RSD(%)
kHC	7.55904e-05	6.83912e-05	0.00018647	0.000100764	6.97546e-05	6.74021e-05	9.47287e-05	4.66547e-05	49.2508
Secondary Parameter
Parameter	No.1	No.2	No.3	No.4	No.5	No.6	Mean	SD	RSD(%)
T25	1209.67	1337.01	490.372	907.463	1310.88	1356.63	1102	342.702	31.0981
T50	2729.18	3016.46	1106.34	2047.35	2957.5	3060.73	2486.26	773.179	31.0981
T75	4895.33	5410.63	1984.44	3672.33	5304.88	5490.03	4459.61	1386.85	31.0981
T80	5492.72	6070.91	2226.61	4120.48	5952.25	6159.99	5003.83	1556.09	31.0981
T90	7088.75	7834.95	2873.6	5317.77	7681.81	7949.92	6457.8	2008.25	31.0981
Goodness of Fit
Parameter	No.1	No.2	No.3	No.4	No.5	No.6
N_observed	34	34	34	34	34	34
DF	33	33	33	33	33	33
R_obs-pre	0.963339	0.973193	0.950984	0.987182	0.981744	0.99132
Rsqr	0.758269	0.630652	0.606879	0.740464	0.776108	0.881115
Rsqr_adj	0.758269	0.630652	0.606879	0.740464	0.776108	0.881115
MSE	4.50214	4.88639	27.5623	7.14901	3.43906	1.91415
MSE_root	2.12182	2.21052	5.24999	2.67376	1.85447	1.38353
Weighting	1	1	1	1	1	1
SS	148.571	161.251	909.557	235.917	113.489	63.1668
WSS	148.571	161.251	909.557	235.917	113.489	63.1668
AIC	172.036	174.821	233.641	187.758	162.878	142.956
MSC	1.31027	0.86936	0.801979	1.22809	1.38385	2.02782
Predicted Data
Time	No.1	No.2	No.3	No.4	No.5	No.6
(h)	F(%)_Pre	F(%)_Pre	F(%)_Pre	F(%)_Pre	F(%)_Pre	F(%)_Pre	Mean	SD	RSD(%)
0	0	0	0	0	0	0	0	0
28.8	0.65168	0.589737	1.60246	0.868078	0.60147	0.581224	0.815776	0.400144	49.0508
57.6	1.30052	1.17715	3.18772	1.73112	1.20052	1.16019	1.6262	0.794408	48.8505
86.4	1.94653	1.76224	4.75585	2.58913	1.79716	1.73691	2.43131	1.18283	48.6499
115.2	2.58972	2.34503	6.30696	3.44214	2.3914	2.31138	3.2311	1.56544	48.449
144	3.23009	2.9255	7.84114	4.29016	2.98323	2.8836	4.02562	1.94227	48.2478
172.8	3.86764	3.50366	9.35848	5.13319	3.57267	3.45359	4.81487	2.31337	48.0463
201.6	4.50239	4.07953	10.8591	5.97126	4.15971	4.02134	5.59888	2.67876	47.8446
230.4	5.13434	4.6531	12.343	6.80437	4.74436	4.58686	6.37767	3.03849	47.6425
259.2	5.76349	5.22438	13.8104	7.63256	5.32664	5.15015	7.15127	3.39258	47.4402
288	6.38986	5.79337	15.2613	8.45582	5.90653	5.71123	7.91968	3.74107	47.2377
316.8	7.01344	6.36008	16.6958	9.27417	6.48405	6.27008	8.68294	4.08401	47.0348
345.6	7.63425	6.92452	18.1141	10.0876	7.05921	6.82673	9.44107	4.42142	46.8317
374.4	8.25229	7.48668	19.5161	10.8962	7.632	7.38116	10.1941	4.75333	46.6284
403.2	8.86757	8.04657	20.9021	11.6999	8.20243	7.93339	10.942	5.0798	46.4247
432	9.48009	8.6042	22.2721	12.4988	8.77051	8.48343	11.6849	5.40084	46.2209
460.8	10.0899	9.15957	23.6261	13.2929	9.33624	9.03126	12.4227	5.7165	46.0167
489.6	10.6969	9.71269	24.9643	14.0821	9.89963	9.57691	13.1554	6.02681	45.8123
518.4	11.3012	10.2636	26.2869	14.8665	10.4607	10.1204	13.8832	6.3318	45.6077
547.2	11.9027	10.8122	27.5937	15.6461	11.0194	10.6616	14.606	6.63152	45.4028
576	12.5015	11.3586	28.8851	16.421	11.5758	11.2007	15.3238	6.926	45.1977
604.8	13.0977	11.9027	30.161	17.1911	12.1298	11.7377	16.0367	7.21527	44.9923
633.6	13.691	12.4446	31.4215	17.9565	12.6816	12.2724	16.7446	7.49937	44.7868
662.4	14.2817	12.9843	32.6668	18.7171	13.231	12.805	17.4477	7.77833	44.5809
691.2	14.8697	13.5218	33.8969	19.473	13.7781	13.3355	18.1458	8.05219	44.3749
720	15.455	14.057	35.1119	20.2242	14.3229	13.8637	18.8391	8.32099	44.1686
748.8	16.0376	14.59	36.312	20.9707	14.8655	14.3899	19.5276	8.58475	43.9621
777.6	16.6175	15.1209	37.4972	21.7126	15.4057	14.9139	20.2113	8.84352	43.7554
806.4	17.1948	15.6495	38.6675	22.4497	15.9436	15.4357	20.8901	9.09734	43.5485
835.2	17.7693	16.1759	39.8232	23.1823	16.4792	15.9554	21.5642	9.34623	43.3413
864	18.3413	16.7001	40.9643	23.9102	17.0126	16.473	22.2336	9.59023	43.134
892.8	18.9105	17.2222	42.0908	24.6335	17.5437	16.9884	22.8982	9.82938	42.9265
921.6	19.4771	17.742	43.203	25.3522	18.0725	17.5017	23.5581	10.0637	42.7187
950.4	20.0411	18.2597	44.3007	26.0664	18.5991	18.0129	24.2133	10.2933	42.5108
979.2	20.6024	18.7752	45.3843	26.7759	19.1234	18.522	24.8639	10.5181	42.3027
1008	21.1611	19.2885	46.4537	27.4809	19.6454	19.0289	25.5098	10.7382	42.0944
1036.8	21.7171	19.7997	47.5091	28.1814	20.1652	19.5338	26.151	10.9536	41.8859
1065.6	22.2705	20.3086	48.5505	28.8773	20.6827	20.0366	26.7877	11.1644	41.6772
1094.4	22.8214	20.8155	49.578	29.5687	21.198	20.5372	27.4198	11.3706	41.4684
1123.2	23.3696	21.3202	50.5918	30.2557	21.7111	21.0358	28.0473	11.5722	41.2594
1152	23.9152	21.8227	51.5919	30.9381	22.2219	21.5322	28.6703	11.7692	41.0503
1180.8	24.4582	22.3231	52.5783	31.6161	22.7305	22.0266	29.2888	11.9618	40.8409
1209.6	24.9986	22.8213	53.5513	32.2896	23.2369	22.5189	29.9028	12.1499	40.6315
1238.4	25.5365	23.3174	54.5109	32.9587	23.741	23.0092	30.5123	12.3336	40.4218
1267.2	26.0717	23.8114	55.4572	33.6234	24.243	23.4973	31.1173	12.5129	40.2121
1296	26.6044	24.3033	56.3903	34.2837	24.7427	23.9834	31.718	12.6879	40.0022
1324.8	27.1345	24.793	57.3103	34.9395	25.2402	24.4674	32.3142	12.8585	39.7921
1353.6	27.6621	25.2806	58.2172	35.591	25.7356	24.9494	32.906	13.0248	39.582
1382.4	28.1871	25.7661	59.1112	36.2382	26.2287	25.4293	33.4934	13.1869	39.3717
1411.2	28.7096	26.2495	59.9923	36.8809	26.7197	25.9072	34.0765	13.3448	39.1613
1440	29.2295	26.7308	60.8607	37.5194	27.2085	26.383	34.6553	13.4985	38.9508

## Sheet: B-L
DDSolver 1.0		Dissolution Data Modeling of Baker-Lonsdale Model
Time Unit	min			Analyst	Aspire
Model	Baker-Lonsdale			Date	2024-12-20
Equation	3/2*[1-(1-F/100)^(2/3)]-F/100=kBL*t			Time	22:44:43
Time	No.1	No.2	No.3	No.4	No.5	No.6
(min)	F(%)	F(%)	F(%)	F(%)	F(%)	F(%)	Mean	SD	RSD(%)
0	0	0	0	0	0	0	0	0
2.5	1.93895	0.442295	0.571298	3.04692	1.17945	0.163228	1.22369	1.09531	89.5086
5	1.10797	1.62175	1.71389	3.32392	1.91661	0.81614	1.75005	0.872584	49.8606
10	2.21594	1.91661	2.36681	3.8779	1.91661	1.38744	2.28022	0.851551	37.3451
15	2.21594	2.06404	3.5094	3.8779	1.91661	1.79551	2.56324	0.894529	34.8984
20	1.66196	2.35891	4.24393	3.04692	2.06404	1.63228	2.50134	1.00056	40.001
30	1.10797	2.50634	5.63137	3.60091	2.35891	1.63228	2.8063	1.62266	57.8222
40	1.10797	2.94863	6.69235	4.15489	2.35891	2.20358	3.24439	1.96146	60.4569
50	2.21594	3.09607	7.5901	4.15489	2.8012	2.61165	3.74498	1.99435	53.254
60	3.04692	3.39093	8.32463	4.70888	2.94863	2.9381	4.22635	2.11707	50.092
70	3.32392	3.68579	8.81431	4.43189	3.2435	3.01972	4.41985	2.20887	49.9761
80	3.8779	4.12809	9.54884	4.98587	3.39093	3.18295	4.85243	2.38628	49.177
90	4.15489	4.27552	10.0385	4.98587	3.53836	3.5094	5.08376	2.48766	48.9334
100	3.8779	4.71782	10.6098	5.26287	3.68579	3.75424	5.31807	2.66646	50.1395
110	3.73941	5.01268	11.0995	5.26287	3.98066	3.91747	5.5021	2.81285	51.1232
120	4.43189	5.01268	11.7524	5.81685	4.27552	3.75424	5.8406	2.98068	51.0339
130	4.15489	5.01268	12.1605	5.81685	4.57038	3.91747	5.93879	3.12162	52.5632
140	3.8779	5.16011	12.5686	6.37084	4.42295	4.0807	6.08018	3.30528	54.3616
150	4.29339	5.38126	13.0582	6.37084	4.57038	4.32554	6.33328	3.38918	53.5139
160	4.57038	5.45497	13.4663	6.64783	4.86525	4.48877	6.58225	3.46536	52.6471
170	6.09385	6.0447	14.0376	6.92482	5.01268	4.652	7.12761	3.4823	48.8565
180	6.64783	6.33956	14.4457	7.7558	5.01268	4.89684	7.5164	3.55928	47.3535
190	6.92482	5.52869	14.9354	7.47881	5.30754	4.97845	7.52561	3.75934	49.9539
200	6.92482	5.74984	15.2618	7.7558	5.74984	5.14168	7.76397	3.79241	48.8463
210	7.7558	5.74984	15.7515	8.58678	5.97099	5.14168	8.15943	3.94176	48.3092
220	7.7558	6.0447	16.1596	9.41776	6.19213	5.38652	8.49275	4.02774	47.4256
230	8.30979	6.487	16.4044	9.69475	6.33956	5.54975	8.79754	4.02084	45.7041
240	8.30979	6.19213	16.8941	9.97175	6.487	5.54975	8.90075	4.2375	47.6083
300	8.0328	6.92929	19.0161	11.3567	7.07672	6.44751	9.80985	4.84516	49.3908
360	8.30979	8.25618	21.138	11.6337	7.81388	8.1614	10.8855	5.21684	47.9247
420	9.14077	9.43563	23.0151	13.0187	9.58306	9.05915	12.2087	5.50184	45.0648
480	11.6337	9.87793	24.729	13.5727	11.4997	9.63045	13.4906	5.68636	42.1506
540	12.1877	10.6151	26.3613	13.8496	12.0894	10.4466	14.2583	6.05712	42.4814
1440	22.7134	20.493	41.5415	30.4692	21.2302	22.5255	26.4955	8.19747	30.9391
Time	No.1	No.2	No.3	No.4	No.5	No.6
(min)	F(%)_Pre	F(%)_Pre	F(%)_Pre	F(%)_Pre	F(%)_Pre	F(%)_Pre	Mean	SD	RSD(%)
0	0.0607421	0.0607421	0.0607421	0.0607421	0.0607421	0.0607421	0.0607421	7.60118e-18	1.25138e-14
2.5	0.798614	0.742314	1.81389	1.03749	0.736544	0.696295	0.970858	0.430658	44.3585
5	1.12435	1.04948	2.56012	1.46496	1.04135	0.984691	1.37082	0.607445	44.3124
10	1.58941	1.48194	3.61202	2.06909	1.47042	1.39005	1.93549	0.856491	44.2519
15	1.94356	1.81418	4.41552	2.53125	1.80013	1.70212	2.36779	1.04611	44.1807
20	2.24243	2.09303	5.09067	2.92117	2.0768	1.96352	2.73127	1.20556	44.1393
30	2.74319	2.56053	6.21861	3.57141	2.54068	2.4021	3.33942	1.47121	44.0557
40	3.16501	2.95484	7.16467	4.1186	2.93201	2.77135	3.85108	1.69327	43.9688
50	3.53524	3.3004	7.9947	4.59962	3.27487	3.09675	4.30026	1.88803	43.9051
60	3.86958	3.61261	8.74227	5.0336	3.58467	3.38968	4.7054	2.0632	43.8475
70	4.17664	3.89941	9.42735	5.43234	3.86928	3.65887	5.07732	2.22346	43.792
80	4.46208	4.16607	10.0631	5.8022	4.13388	3.90919	5.42275	2.37197	43.741
90	4.72983	4.41623	10.6582	6.14909	4.38213	4.14406	5.74659	2.51075	43.6912
100	4.98277	4.65258	11.2195	6.4767	4.61668	4.36598	6.05236	2.64149	43.644
110	5.22307	4.87714	11.7519	6.78786	4.83952	4.57685	6.34272	2.76537	43.5991
120	5.45285	5.09149	12.2592	7.08474	5.05224	4.77815	6.61978	2.88326	43.5552
130	5.67247	5.29687	12.7447	7.3691	5.25606	4.97104	6.88504	2.99597	43.5142
140	5.88362	5.49471	13.2107	7.64236	5.45242	5.15649	7.14004	3.10396	43.4726
150	6.08718	5.68493	13.6592	7.90569	5.64119	5.33578	7.38566	3.20785	43.4335
160	6.28389	5.86878	14.0921	8.16006	5.82364	5.50842	7.62281	3.30808	43.3972
170	6.47437	6.04684	14.5107	8.4063	6.00034	5.67564	7.85237	3.40491	43.3616
180	6.65918	6.2196	14.9163	8.64512	6.1718	5.83791	8.07499	3.49864	43.3269
190	6.83877	6.38751	15.31	8.87712	6.33842	5.99563	8.29124	3.58952	43.2929
200	7.01355	6.55092	15.6926	9.10285	6.5006	6.14915	8.50162	3.67777	43.2597
210	7.18388	6.71018	16.0651	9.32276	6.65866	6.29877	8.70656	3.7636	43.2272
220	7.35006	6.86559	16.4281	9.53754	6.81289	6.44478	8.9065	3.84718	43.1953
230	7.51238	7.01739	16.7824	9.74695	6.96354	6.58742	9.10168	3.92871	43.1646
240	7.67109	7.16581	17.1283	9.95166	7.11085	6.72689	9.29243	4.00819	43.1339
300	8.55857	7.99598	19.0556	11.0955	7.93477	7.50711	10.3579	4.4499	42.9614
360	9.35765	8.74367	20.7807	12.1242	8.67685	8.21001	11.3155	4.84352	42.8042
420	10.0899	9.42885	22.3527	13.0655	9.35692	8.85429	12.1914	5.20066	42.6586
480	10.7689	10.0647	23.8033	13.9376	9.98806	9.45217	13.0025	5.5289	42.522
540	11.4045	10.6599	25.1548	14.7531	10.5788	10.0123	13.7606	5.83356	42.3933
1440	18.3056	17.131	39.3962	23.5495	17.0029	16.1067	21.9153	8.96708	40.917
Best-fit Values
Parameter	No.1	No.2	No.3	No.4	No.5	No.6	Mean	SD	RSD(%)
kBL	4.23239e-06	3.68443e-06	2.20994e-05	7.20031e-06	3.62718e-06	3.2402e-06	7.34731e-06	7.36847e-06	100.288
Secondary Parameter
Parameter	No.1	No.2	No.3	No.4	No.5	No.6	Mean	SD	RSD(%)
T25	2782.66	3196.5	532.924	1635.66	3246.95	3634.74	2504.91	1185.49	47.3266
T50	13009	14943.8	2491.44	7646.78	15179.6	16992.5	11710.5	5542.2	47.3266
T75	36557.3	41994.2	7001.31	21488.6	42657	47751.6	32908.3	15574.4	47.3266
T80	44184.8	50756.1	8462.11	25972.1	51557.2	57714.7	39774.5	18823.9	47.3266
T90	65408.7	75136.5	12526.8	38447.6	76322.3	85437.5	58879.9	27865.9	47.3266
Goodness of Fit
Parameter	No.1	No.2	No.3	No.4	No.5	No.6
N_observed	34	34	34	34	34	34
DF	33	33	33	33	33	33
R_obs-pre	0.967906	0.981275	0.999146	0.955111	0.971042	0.963684
Rsqr	0.91127	0.958029	0.992019	0.904887	0.922709	0.88556
Rsqr_adj	0.91127	0.958029	0.992019	0.904887	0.922709	0.88556
MSE	1.65257	0.555269	0.559573	2.61993	1.18721	1.84258
MSE_root	1.28552	0.745164	0.748046	1.61862	1.08959	1.35742
Weighting	1	1	1	1	1	1
SS	54.5347	18.3239	18.4659	86.4577	39.178	60.8051
WSS	54.5347	18.3239	18.4659	86.4577	39.178	60.8051
AIC	137.96	100.879	101.142	153.628	126.716	141.661
MSC	2.31249	3.04412	4.69901	2.23192	2.44745	2.06593
Predicted Data
Time	No.1	No.2	No.3	No.4	No.5	No.6
(min)	F(%)_Pre	F(%)_Pre	F(%)_Pre	F(%)_Pre	F(%)_Pre	F(%)_Pre	Mean	SD	RSD(%)
0	0.0607421	0.0607421	0.0607421	0.0607421	0.0607421	0.0607421	0.0607421	7.60118e-18	1.25138e-14
28.8	2.68811	2.5091	6.09475	3.49986	2.48964	2.35384	3.27255	1.44207	44.0658
57.6	3.79209	3.54023	8.56916	4.93304	3.51286	3.32177	4.61153	2.02267	43.8611
86.4	4.63528	4.32789	10.4482	6.0266	4.29446	4.06111	5.63225	2.46179	43.7088
115.2	5.34412	4.98979	12.0186	6.9439	4.95131	4.68264	6.4884	2.82734	43.5754
144	5.96591	5.5716	13.3921	7.74883	5.52873	5.22876	7.23932	3.14602	43.4574
172.8	6.52667	6.09573	14.6255	8.47389	6.04886	5.72156	7.91537	3.43146	43.3518
201.6	7.04109	6.57668	15.7529	9.13841	6.52616	6.17334	8.53476	3.69166	43.2544
230.4	7.5188	7.02339	16.7964	9.75523	6.96949	6.59305	9.1094	3.93192	43.1634
259.2	7.96648	7.4421	17.7711	10.3325	7.38505	6.98653	9.6473	4.15574	43.0767
288	8.38902	7.83736	18.6883	10.8771	7.77734	7.35802	10.1545	4.36589	42.9945
316.8	8.79012	8.21261	19.5564	11.3937	8.14977	7.71075	10.6356	4.56436	42.916
345.6	9.17263	8.57053	20.3821	11.8861	8.50501	8.04723	11.0939	4.75273	42.8408
374.4	9.53912	8.91323	21.1706	12.3573	8.84515	8.36944	11.5325	4.9322	42.768
403.2	9.89079	9.24246	21.9259	12.8096	9.17192	8.67901	11.9533	5.10384	42.6982
432	10.2296	9.55989	22.6517	13.245	9.48671	8.97727	12.3584	5.2684	42.6303
460.8	10.5567	9.8661	23.3508	13.6652	9.79093	9.26533	12.7492	5.42663	42.5645
489.6	10.8733	10.1625	24.0257	14.0716	10.0851	9.54441	13.1271	5.57909	42.5005
518.4	11.1802	10.4498	24.6786	14.4654	10.3703	9.81469	13.4932	5.72632	42.4387
547.2	11.4782	10.7289	25.3111	14.8477	10.6474	10.0772	13.8484	5.86873	42.3783
576	11.7681	11.0004	25.925	15.2193	10.9168	10.3326	14.1937	6.00667	42.3193
604.8	12.0504	11.2648	26.5215	15.581	11.1793	10.5814	14.5298	6.14049	42.2615
633.6	12.3257	11.5227	27.1019	15.9335	11.4353	10.8241	14.8572	6.27048	42.205
662.4	12.5945	11.7745	27.6674	16.2775	11.6852	11.061	15.1767	6.39689	42.1495
691.2	12.8571	12.0205	28.2188	16.6136	11.9294	11.2926	15.4887	6.52	42.0952
720	13.1139	12.2612	28.757	16.9421	12.1683	11.5191	15.7936	6.63992	42.0418
748.8	13.3654	12.4968	29.2828	17.2635	12.4022	11.7409	16.0919	6.75689	41.9893
777.6	13.6117	12.7277	29.797	17.5782	12.6314	11.9582	16.384	6.87107	41.9377
806.4	13.8532	12.954	30.3001	17.8866	12.8561	12.1713	16.6702	6.98263	41.8869
835.2	14.0901	13.1761	30.7927	18.1891	13.0766	12.3804	16.9508	7.0917	41.8369
864	14.3227	13.3942	31.2754	18.486	13.293	12.5858	17.2262	7.19841	41.7876
892.8	14.5512	13.6084	31.7487	18.7774	13.5057	12.7875	17.4965	7.30286	41.739
921.6	14.7758	13.8189	32.213	19.0638	13.7147	12.9858	17.762	7.40518	41.6912
950.4	14.9966	14.026	32.6687	19.3453	13.9203	13.1808	18.023	7.50547	41.6439
979.2	15.2139	14.2298	33.1163	19.6221	14.1225	13.3727	18.2795	7.6038	41.5973
1008	15.4278	14.4303	33.5561	19.8944	14.3216	13.5616	18.532	7.70027	41.5513
1036.8	15.6383	14.6278	33.9883	20.1625	14.5177	13.7477	18.7804	7.79496	41.5058
1065.6	15.8458	14.8224	34.4134	20.4266	14.7109	13.931	19.025	7.88793	41.4609
1094.4	16.0502	15.0142	34.8316	20.6867	14.9013	14.1117	19.2659	7.97927	41.4164
1123.2	16.2518	15.2033	35.2432	20.943	15.089	14.2898	19.5034	8.06902	41.3725
1152	16.4506	15.3898	35.6484	21.1957	15.2742	14.4655	19.7374	8.15726	41.3291
1180.8	16.6468	15.5738	36.0475	21.4449	15.4569	14.6389	19.9681	8.24403	41.2859
1209.6	16.8403	15.7554	36.4407	21.6907	15.6371	14.8101	20.1957	8.3294	41.2434
1238.4	17.0314	15.9346	36.8282	21.9334	15.8151	14.979	20.4203	8.41342	41.2013
1267.2	17.22	16.1117	37.2101	22.1728	15.9909	15.1459	20.6419	8.49612	41.1596
1296	17.4063	16.2866	37.5868	22.4093	16.1645	15.3107	20.8607	8.57755	41.1183
1324.8	17.5904	16.4593	37.9583	22.6428	16.3361	15.4736	21.0767	8.65776	41.0773
1353.6	17.7723	16.6303	38.3249	22.8735	16.5056	15.6346	21.2902	8.73677	41.0366
1382.4	17.9521	16.799	38.6866	23.1014	16.6734	15.7937	21.501	8.81463	40.9963
1411.2	18.1298	16.9659	39.0436	23.3267	16.839	15.9511	21.7094	8.89139	40.9565
1440	18.3056	17.131	39.3962	23.5495	17.0029	16.1067	21.9153	8.96708	40.917

## Sheet: K-P
DDSolver 1.0		Dissolution Data Modeling of Korsmeyer-Peppas Model
Time Unit	min			Analyst	Aspire
Model	Korsmeyer-Peppas			Date	2024-12-20
Equation	F=kKP*t^n			Time	22:47:46
Time	No.1	No.2	No.3	No.4	No.5	No.6
(min)	F(%)	F(%)	F(%)	F(%)	F(%)	F(%)	Mean	SD	RSD(%)
0	0	0	0	0	0	0	0	0
2.5	1.93895	0.442295	0.571298	3.04692	1.17945	0.163228	1.22369	1.09531	89.5086
5	1.10797	1.62175	1.71389	3.32392	1.91661	0.81614	1.75005	0.872584	49.8606
10	2.21594	1.91661	2.36681	3.8779	1.91661	1.38744	2.28022	0.851551	37.3451
15	2.21594	2.06404	3.5094	3.8779	1.91661	1.79551	2.56324	0.894529	34.8984
20	1.66196	2.35891	4.24393	3.04692	2.06404	1.63228	2.50134	1.00056	40.001
30	1.10797	2.50634	5.63137	3.60091	2.35891	1.63228	2.8063	1.62266	57.8222
40	1.10797	2.94863	6.69235	4.15489	2.35891	2.20358	3.24439	1.96146	60.4569
50	2.21594	3.09607	7.5901	4.15489	2.8012	2.61165	3.74498	1.99435	53.254
60	3.04692	3.39093	8.32463	4.70888	2.94863	2.9381	4.22635	2.11707	50.092
70	3.32392	3.68579	8.81431	4.43189	3.2435	3.01972	4.41985	2.20887	49.9761
80	3.8779	4.12809	9.54884	4.98587	3.39093	3.18295	4.85243	2.38628	49.177
90	4.15489	4.27552	10.0385	4.98587	3.53836	3.5094	5.08376	2.48766	48.9334
100	3.8779	4.71782	10.6098	5.26287	3.68579	3.75424	5.31807	2.66646	50.1395
110	3.73941	5.01268	11.0995	5.26287	3.98066	3.91747	5.5021	2.81285	51.1232
120	4.43189	5.01268	11.7524	5.81685	4.27552	3.75424	5.8406	2.98068	51.0339
130	4.15489	5.01268	12.1605	5.81685	4.57038	3.91747	5.93879	3.12162	52.5632
140	3.8779	5.16011	12.5686	6.37084	4.42295	4.0807	6.08018	3.30528	54.3616
150	4.29339	5.38126	13.0582	6.37084	4.57038	4.32554	6.33328	3.38918	53.5139
160	4.57038	5.45497	13.4663	6.64783	4.86525	4.48877	6.58225	3.46536	52.6471
170	6.09385	6.0447	14.0376	6.92482	5.01268	4.652	7.12761	3.4823	48.8565
180	6.64783	6.33956	14.4457	7.7558	5.01268	4.89684	7.5164	3.55928	47.3535
190	6.92482	5.52869	14.9354	7.47881	5.30754	4.97845	7.52561	3.75934	49.9539
200	6.92482	5.74984	15.2618	7.7558	5.74984	5.14168	7.76397	3.79241	48.8463
210	7.7558	5.74984	15.7515	8.58678	5.97099	5.14168	8.15943	3.94176	48.3092
220	7.7558	6.0447	16.1596	9.41776	6.19213	5.38652	8.49275	4.02774	47.4256
230	8.30979	6.487	16.4044	9.69475	6.33956	5.54975	8.79754	4.02084	45.7041
240	8.30979	6.19213	16.8941	9.97175	6.487	5.54975	8.90075	4.2375	47.6083
300	8.0328	6.92929	19.0161	11.3567	7.07672	6.44751	9.80985	4.84516	49.3908
360	8.30979	8.25618	21.138	11.6337	7.81388	8.1614	10.8855	5.21684	47.9247
420	9.14077	9.43563	23.0151	13.0187	9.58306	9.05915	12.2087	5.50184	45.0648
480	11.6337	9.87793	24.729	13.5727	11.4997	9.63045	13.4906	5.68636	42.1506
540	12.1877	10.6151	26.3613	13.8496	12.0894	10.4466	14.2583	6.05712	42.4814
1440	22.7134	20.493	41.5415	30.4692	21.2302	22.5255	26.4955	8.19747	30.9391
Time	No.1	No.2	No.3	No.4	No.5	No.6
(min)	F(%)_Pre	F(%)_Pre	F(%)_Pre	F(%)_Pre	F(%)_Pre	F(%)_Pre	Mean	SD	RSD(%)
0	0	0	0	0	0	0	0	0
2.5	0.393673	0.50418	1.58441	0.539886	0.353319	0.234749	0.601702	0.493694	82.0495
5	0.612431	0.75076	2.26811	0.833336	0.552094	0.384951	0.90028	0.688105	76.4323
10	0.95275	1.11794	3.24683	1.28629	0.8627	0.63126	1.34963	0.955798	70.8194
15	1.2338	1.41113	4.00493	1.65811	1.12009	0.843062	1.71185	1.15629	67.5461
20	1.48218	1.66469	4.6479	1.98544	1.34805	1.03517	2.02724	1.32239	65.2314
30	1.91941	2.10127	5.73313	2.55937	1.75025	1.38249	2.57432	1.59565	61.9835
40	2.3058	2.47884	6.65354	3.06461	2.10646	1.69751	3.05113	1.82128	59.692
50	2.65832	2.81783	7.46807	3.52423	2.43197	1.99051	3.48182	2.01679	57.9235
60	2.98599	3.12895	8.20707	3.95049	2.73493	2.26706	3.87908	2.1911	56.485
70	3.29436	3.41864	8.88866	4.35086	3.02034	2.53066	4.25059	2.34946	55.2739
80	3.5871	3.69117	9.52466	4.73034	3.29154	2.78365	4.60141	2.49529	54.2288
90	3.86684	3.94955	10.1233	5.09245	3.5509	3.02772	4.93513	2.63093	53.3103
100	4.1355	4.19596	10.6907	5.43979	3.80018	3.26412	5.25437	2.7581	52.4916
110	4.39459	4.43208	11.2312	5.77436	4.04072	3.49383	5.56113	2.87807	51.7533
120	4.64526	4.65923	11.7486	6.09774	4.27358	3.71763	5.857	2.99184	51.0814
130	4.88847	4.87845	12.2455	6.41118	4.49963	3.93614	6.14323	3.10019	50.4652
140	5.12498	5.0906	12.7243	6.71574	4.71957	4.14989	6.42084	3.20376	49.8963
150	5.35544	5.29639	13.1868	7.01226	4.93398	4.3593	6.6907	3.30307	49.3681
160	5.5804	5.49643	13.6347	7.30148	5.14335	4.56475	6.95352	3.39856	48.8754
170	5.80031	5.6912	14.0693	7.58401	5.34811	4.76655	7.20991	3.49058	48.4137
180	6.01558	5.88116	14.4917	7.8604	5.54862	4.96498	7.46041	3.57947	47.9795
190	6.22655	6.06668	14.903	8.13111	5.74521	5.16027	7.70546	3.66547	47.5698
200	6.43354	6.24808	15.3039	8.39653	5.93814	5.35264	7.94547	3.74883	47.182
210	6.63681	6.42567	15.6952	8.65705	6.12767	5.54227	8.18078	3.82975	46.814
220	6.83659	6.59969	16.0777	8.91296	6.31401	5.72933	8.41171	3.90841	46.464
230	7.03312	6.77037	16.4519	9.16456	6.49736	5.91398	8.63854	3.98497	46.1302
240	7.22657	6.93792	16.8183	9.41211	6.67788	6.09633	8.86151	4.05957	45.8113
300	8.33138	7.88671	18.8771	10.8237	7.70981	7.14857	10.1296	4.4723	44.151
360	9.35834	8.75747	20.7451	12.1328	8.67026	8.14179	11.301	4.83794	42.81
420	10.3248	9.56828	22.468	13.3625	9.57507	9.08846	12.3978	5.16841	41.688
480	11.2423	10.3311	24.0756	14.528	10.4348	9.99703	13.4348	5.47139	40.7255
540	12.119	11.0542	25.5889	15.6401	11.2571	10.8735	14.4221	5.75217	39.8843
1440	22.6486	19.4183	42.5118	28.9067	21.1702	21.894	26.0916	8.6692	33.226
Best-fit Values
Parameter	No.1	No.2	No.3	No.4	No.5	No.6	Mean	SD	RSD(%)
kKP	0.219497	0.297854	0.986087	0.304155	0.195846	0.122082	0.354254	0.316879	89.4497
n	0.63755	0.574414	0.517545	0.626244	0.643944	0.713558	0.618876	0.0666947	10.7768
Secondary Parameter
Parameter	No.1	No.2	No.3	No.4	No.5	No.6	Mean	SD	RSD(%)
T25	1681.31	2235.58	516.246	1142.01	1864.26	1734.23	1528.94	608.673	39.8101
T50	4986.73	7472.33	1970.18	3454.3	5469.98	4581.19	4655.78	1863.7	40.0298
T75	9419.24	15136.1	4312.71	6600.04	10267	8086.45	8970.25	3687.61	41.1094
T80	10422.7	16935.9	4885.48	7316.5	11349.3	8851.93	9960.31	4117.63	41.3404
T90	12537.5	20790.3	6134.01	8830.49	13627.2	10440.6	12060	5041.27	41.8015
Goodness of Fit
Parameter	No.1	No.2	No.3	No.4	No.5	No.6
N_observed	34	34	34	34	34	34
DF	32	32	32	32	32	32
R_obs-pre	0.982749	0.990716	0.999023	0.981935	0.991715	0.994986
Rsqr	0.965283	0.979415	0.997782	0.956416	0.981279	0.988222
Rsqr_adj	0.964198	0.978772	0.997712	0.955054	0.980694	0.987854
MSE	0.666797	0.280841	0.160398	1.23806	0.296548	0.195556
MSE_root	0.816576	0.529944	0.400497	1.11268	0.544562	0.442217
Weighting	1	1	1	1	1	1
SS	21.3375	8.98691	5.13272	39.6179	9.48952	6.25779
WSS	21.3375	8.98691	5.13272	39.6179	9.48952	6.25779
AIC	108.056	78.6562	59.6116	129.096	80.5064	66.3501
MSC	3.19204	3.69773	5.92048	2.95347	3.80655	4.28095
Predicted Data
Time	No.1	No.2	No.3	No.4	No.5	No.6
(min)	F(%)_Pre	F(%)_Pre	F(%)_Pre	F(%)_Pre	F(%)_Pre	F(%)_Pre	Mean	SD	RSD(%)
0	0	0	0	0	0	0	0	0
28.8	1.8701	2.05257	5.61327	2.49477	1.70484	1.3428	2.51306	1.56588	62.3096
57.6	2.90928	3.05643	8.0355	3.85077	2.66397	2.20198	3.78632	2.15088	56.8065
86.4	3.7675	3.85801	9.91169	4.96391	3.45878	2.94079	4.81678	2.58316	53.6283
115.2	4.52593	4.55124	11.5029	5.94383	4.16271	3.6109	5.71626	2.93795	51.3964
144	5.21786	5.17364	12.9111	6.83527	4.80597	4.23415	6.52967	3.24397	49.6805
172.8	5.86104	5.74486	14.1888	7.662	5.40467	4.82244	7.28063	3.51578	48.2895
201.6	6.46631	6.27675	15.3671	8.43854	5.96869	5.38316	7.98343	3.76194	47.1219
230.4	7.04091	6.77713	16.4667	9.17454	6.50463	5.92131	8.64753	3.988	46.1171
259.2	7.58999	7.25151	17.5017	9.87684	7.01717	6.44048	9.27961	4.19777	45.2364
288	8.11734	7.70393	18.4825	10.5505	7.50978	6.94335	9.88457	4.39401	44.4533
316.8	8.62589	8.13746	19.4171	11.1994	7.98513	7.43199	10.4662	4.57881	43.7487
345.6	9.11792	8.55451	20.3114	11.8266	8.44531	7.90805	11.0273	4.75376	43.109
374.4	9.5953	8.95701	21.1705	12.4345	8.89202	8.37286	11.5704	4.92012	42.5234
403.2	10.0595	9.34653	21.9983	13.0252	9.32665	8.82754	12.0973	5.07893	41.984
432	10.5119	9.72437	22.798	13.6003	9.75035	9.273	12.6097	5.23101	41.4842
460.8	10.9534	10.0916	23.5723	14.1613	10.1641	9.71002	13.1088	5.37707	41.0188
489.6	11.3851	10.4493	24.3236	14.7093	10.5687	10.1393	13.5959	5.5177	40.5836
518.4	11.8076	10.798	25.0539	15.2453	10.965	10.5614	14.0719	5.65338	40.175
547.2	12.2217	11.1386	25.7649	15.7703	11.3535	10.9768	14.5377	5.78456	39.7902
576	12.628	11.4717	26.458	16.2851	11.7347	11.386	14.9939	5.91161	39.4267
604.8	13.027	11.7978	27.1346	16.7904	12.1093	11.7894	15.4414	6.03485	39.0822
633.6	13.4192	12.1173	27.7959	17.2868	12.4775	12.1873	15.8806	6.15457	38.7551
662.4	13.8049	12.4307	28.4427	17.7747	12.8398	12.5801	16.3122	6.27101	38.4438
691.2	14.1846	12.7383	29.0762	18.2549	13.1966	12.968	16.7364	6.38441	38.1468
720	14.5586	13.0405	29.697	18.7275	13.5481	13.3513	17.1538	6.49497	37.8631
748.8	14.9273	13.3376	30.306	19.1932	13.8946	13.7302	17.5648	6.60287	37.5914
777.6	15.2908	13.6299	30.9037	19.6523	14.2364	14.105	17.9697	6.70826	37.331
806.4	15.6495	13.9177	31.4909	20.105	14.5738	14.4758	18.3688	6.81131	37.0809
835.2	16.0035	14.201	32.0681	20.5517	14.9068	14.8428	18.7623	6.91213	36.8405
864	16.3532	14.4803	32.6357	20.9927	15.2359	15.2063	19.1507	7.01086	36.609
892.8	16.6986	14.7556	33.1942	21.4282	15.561	15.5662	19.534	7.1076	36.3858
921.6	17.0401	15.0272	33.7442	21.8585	15.8824	15.9229	19.9125	7.20247	36.1705
950.4	17.3777	15.2952	34.2859	22.2838	16.2002	16.2764	20.2865	7.29554	35.9625
979.2	17.7116	15.5597	34.8197	22.7043	16.5147	16.6268	20.6561	7.38691	35.7613
1008	18.042	15.821	35.346	23.1203	16.8258	16.9743	21.0216	7.47667	35.5667
1036.8	18.3689	16.079	35.8651	23.5318	17.1339	17.319	21.383	7.56488	35.3781
1065.6	18.6926	16.3341	36.3773	23.939	17.4388	17.6609	21.7405	7.65161	35.1952
1094.4	19.0132	16.5862	36.8829	24.3422	17.7409	18.0002	22.0943	7.73693	35.0178
1123.2	19.3307	16.8356	37.3821	24.7414	18.0401	18.337	22.4445	7.8209	34.8456
1152	19.6452	17.0822	37.8751	25.1368	18.3367	18.6713	22.7912	7.90358	34.6782
1180.8	19.9569	17.3262	38.3622	25.5285	18.6306	19.0031	23.1346	7.98501	34.5154
1209.6	20.2659	17.5677	38.8437	25.9167	18.9219	19.3327	23.4748	8.06525	34.3571
1238.4	20.5722	17.8068	39.3196	26.3014	19.2108	19.6601	23.8118	8.14434	34.2029
1267.2	20.876	18.0435	39.7902	26.6828	19.4973	19.9852	24.1458	8.22233	34.0528
1296	21.1772	18.2779	40.2557	27.061	19.7815	20.3083	24.4769	8.29925	33.9064
1324.8	21.4761	18.5101	40.7163	27.436	20.0635	20.6293	24.8052	8.37515	33.7637
1353.6	21.7726	18.7402	41.172	27.808	20.3433	20.9483	25.1307	8.45006	33.6244
1382.4	22.0668	18.9682	41.623	28.1771	20.621	21.2654	25.4536	8.52402	33.4885
1411.2	22.3588	19.1942	42.0696	28.5433	20.8966	21.5806	25.7738	8.59705	33.3557
1440	22.6486	19.4183	42.5118	28.9067	21.1702	21.894	26.0916	8.6692	33.226

## Sheet: HOP
DDSolver 1.0		Dissolution Data Modeling of Hopfenberg Model
Time Unit	h			Analyst	Aspire
Model	Hopfenberg			Date	2024-12-20
Equation	F=100*[1-(1-kHB*t)^n]			Time	22:50:28
Time	No.1	No.2	No.3	No.4	No.5	No.6
(h)	F(%)	F(%)	F(%)	F(%)	F(%)	F(%)	Mean	SD	RSD(%)
0	0	0	0	0	0	0	0	0
2.5	1.93895	0.442295	0.571298	3.04692	1.17945	0.163228	1.22369	1.09531	89.5086
5	1.10797	1.62175	1.71389	3.32392	1.91661	0.81614	1.75005	0.872584	49.8606
10	2.21594	1.91661	2.36681	3.8779	1.91661	1.38744	2.28022	0.851551	37.3451
15	2.21594	2.06404	3.5094	3.8779	1.91661	1.79551	2.56324	0.894529	34.8984
20	1.66196	2.35891	4.24393	3.04692	2.06404	1.63228	2.50134	1.00056	40.001
30	1.10797	2.50634	5.63137	3.60091	2.35891	1.63228	2.8063	1.62266	57.8222
40	1.10797	2.94863	6.69235	4.15489	2.35891	2.20358	3.24439	1.96146	60.4569
50	2.21594	3.09607	7.5901	4.15489	2.8012	2.61165	3.74498	1.99435	53.254
60	3.04692	3.39093	8.32463	4.70888	2.94863	2.9381	4.22635	2.11707	50.092
70	3.32392	3.68579	8.81431	4.43189	3.2435	3.01972	4.41985	2.20887	49.9761
80	3.8779	4.12809	9.54884	4.98587	3.39093	3.18295	4.85243	2.38628	49.177
90	4.15489	4.27552	10.0385	4.98587	3.53836	3.5094	5.08376	2.48766	48.9334
100	3.8779	4.71782	10.6098	5.26287	3.68579	3.75424	5.31807	2.66646	50.1395
110	3.73941	5.01268	11.0995	5.26287	3.98066	3.91747	5.5021	2.81285	51.1232
120	4.43189	5.01268	11.7524	5.81685	4.27552	3.75424	5.8406	2.98068	51.0339
130	4.15489	5.01268	12.1605	5.81685	4.57038	3.91747	5.93879	3.12162	52.5632
140	3.8779	5.16011	12.5686	6.37084	4.42295	4.0807	6.08018	3.30528	54.3616
150	4.29339	5.38126	13.0582	6.37084	4.57038	4.32554	6.33328	3.38918	53.5139
160	4.57038	5.45497	13.4663	6.64783	4.86525	4.48877	6.58225	3.46536	52.6471
170	6.09385	6.0447	14.0376	6.92482	5.01268	4.652	7.12761	3.4823	48.8565
180	6.64783	6.33956	14.4457	7.7558	5.01268	4.89684	7.5164	3.55928	47.3535
190	6.92482	5.52869	14.9354	7.47881	5.30754	4.97845	7.52561	3.75934	49.9539
200	6.92482	5.74984	15.2618	7.7558	5.74984	5.14168	7.76397	3.79241	48.8463
210	7.7558	5.74984	15.7515	8.58678	5.97099	5.14168	8.15943	3.94176	48.3092
220	7.7558	6.0447	16.1596	9.41776	6.19213	5.38652	8.49275	4.02774	47.4256
230	8.30979	6.487	16.4044	9.69475	6.33956	5.54975	8.79754	4.02084	45.7041
240	8.30979	6.19213	16.8941	9.97175	6.487	5.54975	8.90075	4.2375	47.6083
300	8.0328	6.92929	19.0161	11.3567	7.07672	6.44751	9.80985	4.84516	49.3908
360	8.30979	8.25618	21.138	11.6337	7.81388	8.1614	10.8855	5.21684	47.9247
420	9.14077	9.43563	23.0151	13.0187	9.58306	9.05915	12.2087	5.50184	45.0648
480	11.6337	9.87793	24.729	13.5727	11.4997	9.63045	13.4906	5.68636	42.1506
540	12.1877	10.6151	26.3613	13.8496	12.0894	10.4466	14.2583	6.05712	42.4814
1440	22.7134	20.493	41.5415	30.4692	21.2302	22.5255	26.4955	8.19747	30.9391
Time	No.1	No.2	No.3	No.4	No.5	No.6
(h)	F(%)_Pre	F(%)_Pre	F(%)_Pre	F(%)_Pre	F(%)_Pre	F(%)_Pre	Mean	SD	RSD(%)
0	0	0	0	0	0	0	0	0
2.5	0.0593294	0.0535875	0.154856	0.0799659	0.0544802	0.052522	0.0757902	0.0400707	52.8706
5	0.118624	0.107146	0.309473	0.159868	0.108931	0.105016	0.15151	0.080058	52.8402
10	0.237107	0.214178	0.617988	0.319481	0.217743	0.209923	0.302737	0.159783	52.7794
15	0.355449	0.321095	0.92555	0.478838	0.326437	0.314719	0.453682	0.239175	52.7187
20	0.473652	0.427898	1.23216	0.637941	0.435013	0.419405	0.604345	0.318236	52.658
30	0.709637	0.641162	1.84254	0.955385	0.651811	0.628449	0.90483	0.475369	52.5369
40	0.945062	0.853969	2.44915	1.27182	0.868138	0.837054	1.2042	0.631192	52.4159
50	1.17993	1.06632	3.05201	1.58724	1.08399	1.04522	1.50245	0.785712	52.2953
60	1.41424	1.27822	3.65115	1.90165	1.29938	1.25295	1.7996	0.938938	52.1749
70	1.648	1.48967	4.24659	2.21506	1.5143	1.46025	2.09564	1.09088	52.0547
80	1.8812	1.70066	4.83835	2.52747	1.72875	1.66711	2.39059	1.24155	51.9347
90	2.11385	1.9112	5.42646	2.83888	1.94274	1.87354	2.68444	1.39095	51.815
100	2.34595	2.12129	6.01093	3.1493	2.15626	2.07953	2.97721	1.53909	51.6956
110	2.5775	2.33094	6.59179	3.45873	2.36932	2.2851	3.2689	1.68598	51.5763
120	2.8085	2.54013	7.16907	3.76717	2.58191	2.49023	3.5595	1.83163	51.4573
130	3.03896	2.74888	7.74278	4.07462	2.79405	2.69493	3.84904	1.97604	51.3386
140	3.26886	2.95718	8.31295	4.3811	3.00572	2.8992	4.1375	2.11923	51.2201
150	3.49823	3.16504	8.8796	4.68659	3.21693	3.10305	4.4249	2.26121	51.1018
160	3.72705	3.37245	9.44274	4.99111	3.42768	3.30646	4.71125	2.40197	50.9838
170	3.95532	3.57941	10.0024	5.29466	3.63798	3.50946	4.99654	2.54154	50.866
180	4.18306	3.78594	10.5586	5.59724	3.84781	3.71202	5.28078	2.67991	50.7484
190	4.41026	3.99202	11.1114	5.89885	4.05719	3.91416	5.56398	2.81711	50.6311
200	4.63692	4.19767	11.6608	6.1995	4.26612	4.11588	5.84614	2.95312	50.514
210	4.86304	4.40287	12.2067	6.49919	4.47459	4.31717	6.12727	3.08797	50.3972
220	5.08863	4.60764	12.7493	6.79793	4.68261	4.51804	6.40736	3.22166	50.2806
230	5.31368	4.81196	13.2886	7.09571	4.89018	4.71849	6.68643	3.3542	50.1642
240	5.5382	5.01585	13.8245	7.39254	5.09729	4.91853	6.96448	3.48559	50.0481
300	6.87419	6.23007	16.9712	9.15372	6.33057	6.10993	8.61161	4.25037	49.3562
360	8.1913	7.4288	20.003	10.8814	7.54785	7.28643	10.2231	4.9759	48.6729
420	9.48979	8.61222	22.9242	12.5763	8.74935	8.4482	11.8	5.66377	47.998
480	10.7699	9.78055	25.7388	14.239	9.93526	9.59544	13.3432	6.31551	47.3314
540	12.032	10.934	28.4507	15.8701	11.1058	10.7283	14.8535	6.93259	46.6732
1440	28.9576	26.5697	59.0539	36.927	26.9474	26.1155	34.0952	12.8744	37.7602
Best-fit Values
Parameter	No.1	No.2	No.3	No.4	No.5	No.6	Mean	SD	RSD(%)
kHB	2.1933e-07	3.87822e-07	3.92051e-07	2.67768e-07	4.3853e-07	2.82647e-07	3.31358e-07	8.63996e-08	26.0744
n	1082.33	552.85	1581.18	1195.03	497.069	743.481	941.992	419.782	44.5632
Secondary Parameter
Parameter	No.1	No.2	No.3	No.4	No.5	No.6	Mean	SD	RSD(%)
T25	1211.7	1341.41	464.032	898.922	1319.38	1368.72	1100.69	356.644	32.4018
T50	2918.96	3230.82	1117.91	2165.51	3177.65	3296.92	2651.29	858.911	32.3959
T75	5836.04	6457.6	2235.32	4329.77	6350.87	6590.76	5300.06	1716.47	32.3859
T80	6774.74	7495.53	2594.95	5026.24	7371.48	7650.49	6152.24	1992.26	32.3826
T90	9689.36	10717	3711.71	7188.84	10538.9	10940.3	8797.67	2848.04	32.3726
Goodness of Fit
Parameter	No.1	No.2	No.3	No.4	No.5	No.6
N_observed	34	34	34	34	34	34
DF	32	32	32	32	32	32
R_obs-pre	0.9669	0.975797	0.963146	0.988789	0.98455	0.992621
Rsqr	0.783501	0.659938	0.691539	0.771845	0.799645	0.895296
Rsqr_adj	0.776735	0.649311	0.6819	0.764716	0.793384	0.892024
MSE	4.15821	4.63954	22.3025	6.48099	3.1737	1.7385
MSE_root	2.03917	2.15396	4.72255	2.54578	1.78149	1.31852
Weighting	1	1	1	1	1	1
SS	133.063	148.465	713.68	207.392	101.558	55.6321
WSS	133.063	148.465	713.68	207.392	101.558	55.6321
AIC	170.288	174.012	227.395	185.377	161.102	140.638
MSC	1.36168	0.893147	0.985678	1.29814	1.4361	2.09602
Predicted Data
Time	No.1	No.2	No.3	No.4	No.5	No.6
(h)	F(%)_Pre	F(%)_Pre	F(%)_Pre	F(%)_Pre	F(%)_Pre	F(%)_Pre	Mean	SD	RSD(%)
0	0	0	0	0	0	0	0	0
28.8	0.681348	0.615594	1.76949	0.917346	0.62582	0.603387	0.868831	0.456583	52.5514
57.6	1.35806	1.22741	3.50769	1.82628	1.24773	1.20314	1.72838	0.902282	52.2037
86.4	2.03016	1.83546	5.21516	2.72689	1.86576	1.79927	2.57878	1.33731	51.8581
115.2	2.69769	2.43977	6.89242	3.61924	2.47993	2.39182	3.42015	1.76187	51.5144
144	3.36067	3.04038	8.54003	4.50341	3.09026	2.98079	4.25259	2.17617	51.1728
172.8	4.01914	3.63729	10.1585	5.37948	3.69678	3.56622	5.07623	2.5804	50.8331
201.6	4.67313	4.23053	11.7483	6.24752	4.29951	4.14811	5.89119	2.97478	50.4953
230.4	5.32267	4.82013	13.3101	7.1076	4.89847	4.7265	6.69757	3.35947	50.1596
259.2	5.96778	5.4061	14.8442	7.95979	5.4937	5.30141	7.49549	3.73469	49.8258
288	6.60851	5.98847	16.3512	8.80418	6.0852	5.87285	8.28506	4.1006	49.4939
316.8	7.24487	6.56727	17.8315	9.64082	6.67301	6.44085	9.06638	4.4574	49.1641
345.6	7.8769	7.1425	19.2856	10.4698	7.25715	7.00542	9.83957	4.80526	48.8361
374.4	8.50462	7.71421	20.7141	11.2912	7.83765	7.56659	10.6047	5.14436	48.5101
403.2	9.12808	8.28239	22.1172	12.105	8.41451	8.12438	11.3619	5.47487	48.1861
432	9.74728	8.84709	23.4956	12.9114	8.98777	8.67881	12.1113	5.79696	47.864
460.8	10.3623	9.40832	24.8495	13.7104	9.55745	9.2299	12.853	6.11079	47.5438
489.6	10.9731	9.96609	26.1796	14.5021	10.1236	9.77766	13.587	6.41654	47.2255
518.4	11.5797	10.5204	27.4861	15.2865	10.6862	10.3221	14.3135	6.71435	46.9092
547.2	12.1823	11.0714	28.7694	16.0637	11.2452	10.8633	15.0326	7.00438	46.5948
576	12.7807	11.6189	30.0301	16.8338	11.8008	11.4012	15.7443	7.2868	46.2822
604.8	13.375	12.1631	31.2685	17.5969	12.3529	11.9359	16.4487	7.56174	45.9716
633.6	13.9653	12.704	32.485	18.3529	12.9016	12.4674	17.146	7.82936	45.6629
662.4	14.5516	13.2415	33.68	19.102	13.4468	12.9956	17.8362	8.08981	45.356
691.2	15.1339	13.7757	34.8538	19.8443	13.9886	13.5207	18.5195	8.34323	45.0511
720	15.7122	14.3066	36.0069	20.5797	14.5271	14.0426	19.1958	8.58975	44.748
748.8	16.2866	14.8343	37.1395	21.3084	15.0621	14.5614	19.8654	8.82952	44.4467
777.6	16.857	15.3587	38.2522	22.0304	15.5939	15.077	20.5282	9.06267	44.1474
806.4	17.4236	15.8799	39.3451	22.7458	16.1223	15.5895	21.1844	9.28933	43.8499
835.2	17.9864	16.3979	40.4187	23.4546	16.6474	16.099	21.834	9.50964	43.5542
864	18.5453	16.9128	41.4734	24.157	17.1692	16.6053	22.4772	9.72371	43.2604
892.8	19.1004	17.4244	42.5093	24.8529	17.6878	17.1086	23.1139	9.93169	42.9684
921.6	19.6517	17.9329	43.527	25.5424	18.2031	17.6089	23.7443	10.1337	42.6783
950.4	20.1992	18.4383	44.5266	26.2256	18.7152	18.1062	24.3685	10.3298	42.39
979.2	20.7431	18.9406	45.5086	26.9026	19.2241	18.6005	24.9866	10.5202	42.1035
1008	21.2832	19.4398	46.4732	27.5733	19.7299	19.0917	25.5985	10.705	41.8188
1036.8	21.8197	19.9359	47.4207	28.2379	20.2324	19.5801	26.2044	10.8842	41.5359
1065.6	22.3525	20.4289	48.3515	28.8964	20.7319	20.0655	26.8044	11.0581	41.2548
1094.4	22.8816	20.919	49.2658	29.5488	21.2282	20.5479	27.3985	11.2267	40.9754
1123.2	23.4072	21.406	50.1639	30.1953	21.7214	21.0275	27.9869	11.3901	40.6979
1152	23.9292	21.89	51.0461	30.8358	22.2115	21.5041	28.5695	11.5484	40.4221
1180.8	24.4476	22.3711	51.9127	31.4705	22.6986	21.9779	29.1464	11.7017	40.1481
1209.6	24.9625	22.8492	52.764	32.0993	23.1826	22.4488	29.7178	11.8502	39.8759
1238.4	25.4739	23.3243	53.6003	32.7224	23.6636	22.9169	30.2836	11.9939	39.6054
1267.2	25.9819	23.7966	54.4217	33.3398	24.1416	23.3822	30.844	12.133	39.3366
1296	26.4863	24.2659	55.2286	33.9515	24.6166	23.8447	31.3989	12.2674	39.0696
1324.8	26.9873	24.7324	56.0212	34.5576	25.0886	24.3044	31.9486	12.3974	38.8043
1353.6	27.485	25.1959	56.7998	35.1582	25.5577	24.7613	32.493	12.523	38.5407
1382.4	27.9792	25.6567	57.5647	35.7532	26.0238	25.2154	33.0322	12.6443	38.2789
1411.2	28.47	26.1146	58.3159	36.3428	26.4871	25.6668	33.5662	12.7614	38.0187
1440	28.9576	26.5697	59.0539	36.927	26.9474	26.1155	34.0952	12.8744	37.7602

## Sheet: PS1
DDSolver 1.0		Dissolution Data Modeling of Peppas-Sahlin Model
Time Unit	min			Analyst	Aspire
Model	Peppas-Sahlin			Date	2024-12-20
Equation	F=k1*t^m+k2*t^(2*m)			Time	22:52:48
P
Time	No.1	No.2	No.3	No.4	No.5	No.6
(min)	F(%)	F(%)	F(%)	F(%)	F(%)	F(%)	Mean	SD	RSD(%)
0	0	0	0	0	0	0	0	0
2.5	1.93895	0.442295	0.571298	3.04692	1.17945	0.163228	1.22369	1.09531	89.5086
5	1.10797	1.62175	1.71389	3.32392	1.91661	0.81614	1.75005	0.872584	49.8606
10	2.21594	1.91661	2.36681	3.8779	1.91661	1.38744	2.28022	0.851551	37.3451
15	2.21594	2.06404	3.5094	3.8779	1.91661	1.79551	2.56324	0.894529	34.8984
20	1.66196	2.35891	4.24393	3.04692	2.06404	1.63228	2.50134	1.00056	40.001
30	1.10797	2.50634	5.63137	3.60091	2.35891	1.63228	2.8063	1.62266	57.8222
40	1.10797	2.94863	6.69235	4.15489	2.35891	2.20358	3.24439	1.96146	60.4569
50	2.21594	3.09607	7.5901	4.15489	2.8012	2.61165	3.74498	1.99435	53.254
60	3.04692	3.39093	8.32463	4.70888	2.94863	2.9381	4.22635	2.11707	50.092
70	3.32392	3.68579	8.81431	4.43189	3.2435	3.01972	4.41985	2.20887	49.9761
80	3.8779	4.12809	9.54884	4.98587	3.39093	3.18295	4.85243	2.38628	49.177
90	4.15489	4.27552	10.0385	4.98587	3.53836	3.5094	5.08376	2.48766	48.9334
100	3.8779	4.71782	10.6098	5.26287	3.68579	3.75424	5.31807	2.66646	50.1395
110	3.73941	5.01268	11.0995	5.26287	3.98066	3.91747	5.5021	2.81285	51.1232
120	4.43189	5.01268	11.7524	5.81685	4.27552	3.75424	5.8406	2.98068	51.0339
130	4.15489	5.01268	12.1605	5.81685	4.57038	3.91747	5.93879	3.12162	52.5632
140	3.8779	5.16011	12.5686	6.37084	4.42295	4.0807	6.08018	3.30528	54.3616
150	4.29339	5.38126	13.0582	6.37084	4.57038	4.32554	6.33328	3.38918	53.5139
160	4.57038	5.45497	13.4663	6.64783	4.86525	4.48877	6.58225	3.46536	52.6471
170	6.09385	6.0447	14.0376	6.92482	5.01268	4.652	7.12761	3.4823	48.8565
180	6.64783	6.33956	14.4457	7.7558	5.01268	4.89684	7.5164	3.55928	47.3535
190	6.92482	5.52869	14.9354	7.47881	5.30754	4.97845	7.52561	3.75934	49.9539
200	6.92482	5.74984	15.2618	7.7558	5.74984	5.14168	7.76397	3.79241	48.8463
210	7.7558	5.74984	15.7515	8.58678	5.97099	5.14168	8.15943	3.94176	48.3092
220	7.7558	6.0447	16.1596	9.41776	6.19213	5.38652	8.49275	4.02774	47.4256
230	8.30979	6.487	16.4044	9.69475	6.33956	5.54975	8.79754	4.02084	45.7041
240	8.30979	6.19213	16.8941	9.97175	6.487	5.54975	8.90075	4.2375	47.6083
300	8.0328	6.92929	19.0161	11.3567	7.07672	6.44751	9.80985	4.84516	49.3908
360	8.30979	8.25618	21.138	11.6337	7.81388	8.1614	10.8855	5.21684	47.9247
420	9.14077	9.43563	23.0151	13.0187	9.58306	9.05915	12.2087	5.50184	45.0648
480	11.6337	9.87793	24.729	13.5727	11.4997	9.63045	13.4906	5.68636	42.1506
540	12.1877	10.6151	26.3613	13.8496	12.0894	10.4466	14.2583	6.05712	42.4814
1440	22.7134	20.493	41.5415	30.4692	21.2302	22.5255	26.4955	8.19747	30.9391
Time	No.1	No.2	No.3	No.4	No.5	No.6
(min)	F(%)_Pre	F(%)_Pre	F(%)_Pre	F(%)_Pre	F(%)_Pre	F(%)_Pre	Mean	SD	RSD(%)
0	0	0	0	0	0	0	0	0
2.5	0.547042	0.721407	1.28288	0.845366	0.573242	0.413909	0.73064	0.308873	42.2743
5	0.776186	0.987281	1.91488	1.17639	0.797559	0.599771	1.04201	0.470945	45.1958
10	1.11798	1.36044	2.8547	1.65066	1.1221	0.87588	1.49696	0.714929	47.7587
15	1.39376	1.64745	3.6029	2.02188	1.37848	1.09815	1.8571	0.909801	48.9903
20	1.6349	1.89091	4.24788	2.34055	1.60004	1.29251	2.1678	1.07756	49.7076
30	2.05615	2.3036	5.35316	2.88781	1.98326	1.63285	2.70281	1.36372	50.4557
40	2.42666	2.6565	6.30316	3.36207	2.31775	1.93365	3.16663	1.60777	50.7723
50	2.7641	2.97159	7.15114	3.78991	2.62112	2.20917	3.5845	1.82381	50.8804
60	3.07765	3.26002	7.92506	4.18488	2.90237	2.46673	3.96945	2.01934	50.872
70	3.37281	3.52834	8.64188	4.55499	3.16683	2.71069	4.32926	2.19895	50.7928
80	3.65324	3.78081	9.31281	4.90543	3.41795	2.94388	4.66902	2.3657	50.668
90	3.92146	4.02035	9.94573	5.2398	3.65814	3.16826	4.99229	2.52175	50.5129
100	4.17937	4.24909	10.5465	5.56071	3.88917	3.38528	5.30168	2.66871	50.3372
110	4.42837	4.46863	11.1194	5.87013	4.11234	3.59601	5.59915	2.80781	50.1471
120	4.6696	4.68021	11.6681	6.16959	4.32869	3.8013	5.88626	2.94001	49.9471
130	4.90394	4.88482	12.1954	6.46032	4.53903	4.00182	6.16422	3.0661	49.7403
140	5.13212	5.08324	12.7034	6.74328	4.74404	4.1981	6.43403	3.1867	49.5289
150	5.35475	5.27614	13.1941	7.0193	4.94426	4.3906	6.69652	3.30236	49.3146
160	5.57234	5.46405	13.6691	7.28905	5.14014	4.57969	6.95239	3.41352	49.0985
170	5.78532	5.64745	14.1297	7.55311	5.33208	4.76569	7.20222	3.52056	48.8815
180	5.99407	5.82672	14.5771	7.81196	5.52042	4.94886	7.44652	3.62381	48.6644
190	6.1989	6.0022	15.0123	8.06603	5.70542	5.12944	7.68571	3.72355	48.4477
200	6.40011	6.17419	15.4362	8.31568	5.88736	5.30763	7.9202	3.82005	48.2318
210	6.59793	6.34295	15.8496	8.56124	6.06644	5.48362	8.1503	3.91352	48.0169
220	6.7926	6.5087	16.2532	8.80299	6.24287	5.65754	8.37631	4.00416	47.8033
230	6.9843	6.67164	16.6475	9.04119	6.4168	5.82956	8.5985	4.09214	47.5913
240	7.17322	6.83197	17.0332	9.27605	6.58841	5.99978	8.8171	4.17762	47.3808
300	8.25617	7.74682	19.1902	10.6254	7.57597	6.98904	10.0639	4.64513	46.1562
360	9.26883	8.59728	21.1292	11.8926	8.50552	7.93459	11.2213	5.04959	45
420	10.227	9.39877	22.8992	13.097	9.39049	8.84707	12.3099	5.4052	43.9093
480	11.141	10.1613	24.533	14.2515	10.2397	9.73342	13.3433	5.72142	42.8785
540	12.0184	10.892	26.0536	15.3648	11.0593	10.5984	14.3311	6.00498	41.9018
1440	22.8166	19.8778	41.5967	29.4969	21.4796	22.2862	26.259	8.20886	31.2612
Best-fit Values
Parameter	No.1	No.2	No.3	No.4	No.5	No.6	Mean	SD	RSD(%)
k1	0.241513	0.457754	0.756766	0.523034	0.342878	0.247731	0.428279	0.196226	45.8173
k2	0.110624	0.0225763	-0.00219289	0.0284524	0.0326509	0.00792494	0.0333392	0.0400537	120.14
m	0.355951	0.420066	0.581426	0.43867	0.418181	0.506054	0.453391	0.079029	17.4306
Secondary Parameter
Parameter	No.1	No.2	No.3	No.4	No.5	No.6	Mean	SD	RSD(%)
T25	1652.89	2057.24	497.991	1130.13	1788.2	1664.36	1465.14	561.694	38.3373
T50	4645.12	5765.8	2255.16	3041.9	4669.96	3861.14	4039.85	1261.37	31.2232
T75	8430.1	10246.3	None Calc	5283.48	8039.7	6183.07	7636.52	1952.72	25.5708
T80	9264.62	11210.3	None Calc	5759.83	8756.78	6656.14	8329.54	2165.61	25.9991
T90	11003	13195.9	None Calc	6735.85	10227.6	7608.73	9754.21	2614.49	26.8037
Goodness of Fit
Parameter	No.1	No.2	No.3	No.4	No.5	No.6
N_observed	34	34	34	34	34	34
DF	31	31	31	31	31	31
R_obs-pre	0.98289	0.994261	0.999596	0.986389	0.993053	0.997414
Rsqr	0.965935	0.987703	0.99918	0.968519	0.985449	0.994369
Rsqr_adj	0.963737	0.986909	0.999127	0.966488	0.984511	0.994006
MSE	0.675376	0.173187	0.0612312	0.923103	0.237923	0.0965163
MSE_root	0.821813	0.416158	0.247449	0.960783	0.487774	0.310671
Weighting	1	1	1	1	1	1
SS	20.9367	5.3688	1.89817	28.6162	7.37563	2.992
WSS	20.9367	5.3688	1.89817	28.6162	7.37563	2.992
AIC	109.411	63.1405	27.7902	120.035	73.9381	43.2621
MSC	3.15218	4.15407	6.8564	3.21995	3.99973	4.96001
Predicted Data
Time	No.1	No.2	No.3	No.4	No.5	No.6
(min)	F(%)_Pre	F(%)_Pre	F(%)_Pre	F(%)_Pre	F(%)_Pre	F(%)_Pre	Mean	SD	RSD(%)
0	0	0	0	0	0	0	0	0
28.8	2.00878	2.25787	5.23022	2.82676	1.94035	1.5945	2.64308	1.332	50.3957
57.6	3.00424	3.19283	7.74505	4.0926	2.83657	2.40629	3.8796	1.97401	50.8818
86.4	3.82618	3.93545	9.72186	5.1211	3.57281	3.0884	4.87763	2.4667	50.5716
115.2	4.55472	4.57958	11.4076	6.02701	4.22564	3.7034	5.74966	2.87736	50.0441
144	5.22181	5.16103	12.9016	6.85448	4.82468	4.27554	6.53986	3.23353	49.4434
172.8	5.84418	5.69804	14.2562	7.62609	5.38517	4.81725	7.27116	3.54983	48.8207
201.6	6.43198	6.2014	15.503	8.35524	5.9162	5.33594	7.9573	3.83521	48.1973
230.4	6.99191	6.67811	16.6631	9.05064	6.42371	5.8364	8.60731	4.0956	47.5828
259.2	7.5287	7.13301	17.7512	9.71838	6.91185	6.32198	9.22752	4.33524	46.9817
288	8.04584	7.56963	18.7783	10.3629	7.38365	6.79512	9.82256	4.55725	46.3957
316.8	8.54599	7.99064	19.7526	10.9875	7.8414	7.25765	10.396	4.76401	45.8256
345.6	9.03125	8.3981	20.6807	11.5947	8.2869	7.711	10.9505	4.95742	45.2713
374.4	9.50329	8.79366	21.568	12.1868	8.72159	8.1563	11.4883	5.13898	44.7324
403.2	9.9635	9.17863	22.4185	12.7653	9.14662	8.59446	12.0112	5.30995	44.2084
432	10.413	9.55414	23.236	13.3316	9.56296	9.02626	12.5207	5.47135	43.6985
460.8	10.8528	9.92108	24.0235	13.8869	9.97143	9.45231	13.018	5.62407	43.2022
489.6	11.2837	10.2802	24.7834	14.4322	10.3727	9.87315	13.5042	5.76884	42.7188
518.4	11.7064	10.6323	25.5181	14.9683	10.7674	10.2892	13.9803	5.90632	42.2476
547.2	12.1215	10.9778	26.2293	15.4959	11.1559	10.701	14.4469	6.03707	41.788
576	12.5295	11.3172	26.9189	16.0158	11.5389	11.1087	14.9048	6.16156	41.3394
604.8	12.931	11.651	27.5882	16.5283	11.9166	11.5127	15.3546	6.28025	40.9013
633.6	13.3264	11.9796	28.2385	17.0341	12.2893	11.9133	15.7969	6.39352	40.4733
662.4	13.7159	12.3034	28.8711	17.5336	12.6575	12.3106	16.232	6.5017	40.0548
691.2	14.1001	12.6225	29.487	18.0272	13.0214	12.705	16.6605	6.60512	39.6453
720	14.4791	12.9374	30.0871	18.5151	13.3811	13.0965	17.0827	6.70405	39.2446
748.8	14.8532	13.2482	30.6724	18.9978	13.7371	13.4854	17.499	6.79874	38.8522
777.6	15.2228	13.5551	31.2434	19.4755	14.0894	13.8718	17.9097	6.88943	38.4677
806.4	15.588	13.8585	31.8011	19.9485	14.4382	14.2558	18.315	6.97633	38.0908
835.2	15.949	14.1584	32.3459	20.417	14.7838	14.6376	18.7153	7.05963	37.7212
864	16.3061	14.4551	32.8786	20.8812	15.1262	15.0173	19.1107	7.13951	37.3586
892.8	16.6594	14.7486	33.3997	21.3414	15.4656	15.395	19.5016	7.21614	37.0028
921.6	17.009	15.0392	33.9096	21.7977	15.8022	15.7708	19.8881	7.28967	36.6535
950.4	17.3552	15.3269	34.4088	22.2503	16.1361	16.1447	20.2703	7.36025	36.3104
979.2	17.698	15.6119	34.8979	22.6993	16.4673	16.517	20.6486	7.42799	35.9734
1008	18.0377	15.8944	35.3771	23.1449	16.796	16.8875	21.0229	7.49304	35.6422
1036.8	18.3743	16.1743	35.8469	23.5873	17.1223	17.2565	21.3936	7.55549	35.3166
1065.6	18.7079	16.4519	36.3076	24.0266	17.4463	17.624	21.7607	7.61547	34.9965
1094.4	19.0386	16.7271	36.7595	24.4628	17.768	17.99	22.1243	7.67307	34.6816
1123.2	19.3666	17.0002	37.203	24.8961	18.0876	18.3546	22.4847	7.72838	34.3718
1152	19.692	17.2711	37.6384	25.3266	18.4051	18.7178	22.8418	7.78151	34.0669
1180.8	20.0148	17.5399	38.0659	25.7544	18.7206	19.0798	23.1959	7.83252	33.7669
1209.6	20.335	17.8068	38.4857	26.1796	19.0342	19.4405	23.547	7.88151	33.4714
1238.4	20.6529	18.0718	38.8982	26.6023	19.3459	19.8	23.8952	7.92855	33.1806
1267.2	20.9685	18.3349	39.3035	27.0226	19.6557	20.1583	24.2406	7.97371	32.8941
1296	21.2818	18.5962	39.7019	27.4405	19.9638	20.5156	24.5833	8.01706	32.6119
1324.8	21.5929	18.8558	40.0935	27.856	20.2702	20.8717	24.9234	8.05867	32.3338
1353.6	21.9018	19.1137	40.4787	28.2694	20.5749	21.2268	25.2609	8.09859	32.0598
1382.4	22.2087	19.3699	40.8575	28.6806	20.878	21.5809	25.596	8.1369	31.7898
1411.2	22.5136	19.6246	41.2301	29.0898	21.1796	21.934	25.9286	8.17363	31.5236
1440	22.8166	19.8778	41.5967	29.4969	21.4796	22.2862	26.259	8.20886	31.2612

## Sheet: PS2
DDSolver 1.0		Dissolution Data Modeling of Peppas-Sahlin Model
Time Unit	min			Analyst	Aspire
Model	Peppas-Sahlin			Date	2024-12-20
Equation	F=k1*t^0.5+k2*t			Time	22:57:25
Time	No.1	No.2	No.3	No.4	No.5	No.6
(min)	F(%)	F(%)	F(%)	F(%)	F(%)	F(%)	Mean	SD	RSD(%)
0	0	0	0	0	0	0	0	0
2.5	1.93895	0.442295	0.571298	3.04692	1.17945	0.163228	1.22369	1.09531	89.5086
5	1.10797	1.62175	1.71389	3.32392	1.91661	0.81614	1.75005	0.872584	49.8606
10	2.21594	1.91661	2.36681	3.8779	1.91661	1.38744	2.28022	0.851551	37.3451
15	2.21594	2.06404	3.5094	3.8779	1.91661	1.79551	2.56324	0.894529	34.8984
20	1.66196	2.35891	4.24393	3.04692	2.06404	1.63228	2.50134	1.00056	40.001
30	1.10797	2.50634	5.63137	3.60091	2.35891	1.63228	2.8063	1.62266	57.8222
40	1.10797	2.94863	6.69235	4.15489	2.35891	2.20358	3.24439	1.96146	60.4569
50	2.21594	3.09607	7.5901	4.15489	2.8012	2.61165	3.74498	1.99435	53.254
60	3.04692	3.39093	8.32463	4.70888	2.94863	2.9381	4.22635	2.11707	50.092
70	3.32392	3.68579	8.81431	4.43189	3.2435	3.01972	4.41985	2.20887	49.9761
80	3.8779	4.12809	9.54884	4.98587	3.39093	3.18295	4.85243	2.38628	49.177
90	4.15489	4.27552	10.0385	4.98587	3.53836	3.5094	5.08376	2.48766	48.9334
100	3.8779	4.71782	10.6098	5.26287	3.68579	3.75424	5.31807	2.66646	50.1395
110	3.73941	5.01268	11.0995	5.26287	3.98066	3.91747	5.5021	2.81285	51.1232
120	4.43189	5.01268	11.7524	5.81685	4.27552	3.75424	5.8406	2.98068	51.0339
130	4.15489	5.01268	12.1605	5.81685	4.57038	3.91747	5.93879	3.12162	52.5632
140	3.8779	5.16011	12.5686	6.37084	4.42295	4.0807	6.08018	3.30528	54.3616
150	4.29339	5.38126	13.0582	6.37084	4.57038	4.32554	6.33328	3.38918	53.5139
160	4.57038	5.45497	13.4663	6.64783	4.86525	4.48877	6.58225	3.46536	52.6471
170	6.09385	6.0447	14.0376	6.92482	5.01268	4.652	7.12761	3.4823	48.8565
180	6.64783	6.33956	14.4457	7.7558	5.01268	4.89684	7.5164	3.55928	47.3535
190	6.92482	5.52869	14.9354	7.47881	5.30754	4.97845	7.52561	3.75934	49.9539
200	6.92482	5.74984	15.2618	7.7558	5.74984	5.14168	7.76397	3.79241	48.8463
210	7.7558	5.74984	15.7515	8.58678	5.97099	5.14168	8.15943	3.94176	48.3092
220	7.7558	6.0447	16.1596	9.41776	6.19213	5.38652	8.49275	4.02774	47.4256
230	8.30979	6.487	16.4044	9.69475	6.33956	5.54975	8.79754	4.02084	45.7041
240	8.30979	6.19213	16.8941	9.97175	6.487	5.54975	8.90075	4.2375	47.6083
300	8.0328	6.92929	19.0161	11.3567	7.07672	6.44751	9.80985	4.84516	49.3908
360	8.30979	8.25618	21.138	11.6337	7.81388	8.1614	10.8855	5.21684	47.9247
420	9.14077	9.43563	23.0151	13.0187	9.58306	9.05915	12.2087	5.50184	45.0648
480	11.6337	9.87793	24.729	13.5727	11.4997	9.63045	13.4906	5.68636	42.1506
540	12.1877	10.6151	26.3613	13.8496	12.0894	10.4466	14.2583	6.05712	42.4814
1440	22.7134	20.493	41.5415	30.4692	21.2302	22.5255	26.4955	8.19747	30.9391
Time	No.1	No.2	No.3	No.4	No.5	No.6
(min)	F(%)_Pre	F(%)_Pre	F(%)_Pre	F(%)_Pre	F(%)_Pre	F(%)_Pre	Mean	SD	RSD(%)
0	0	0	0	0	0	0	0	0
2.5	0.585139	0.614538	1.68949	0.76245	0.530893	0.416849	0.766559	0.465977	60.7881
5	0.836988	0.874619	2.39113	1.09036	0.760149	0.602537	1.09263	0.6557	60.0112
10	1.20263	1.24796	3.38523	1.56619	1.09372	0.878165	1.56231	0.920745	58.9347
15	1.49073	1.53883	4.14948	1.94091	1.3571	1.10001	1.92951	1.12154	58.1258
20	1.73868	1.787	4.79476	2.26329	1.58416	1.29401	2.24365	1.28909	57.4551
30	2.16506	2.20942	5.87923	2.81742	1.97534	1.63379	2.78004	1.56663	56.3527
40	2.53467	2.57145	6.79546	3.29752	2.31515	1.9342	3.24141	1.79719	55.4447
50	2.868	2.89491	7.60415	3.73033	2.62213	2.20945	3.65483	1.99775	54.6605
60	3.17557	3.19096	8.33646	4.12954	2.90578	2.46683	4.03419	2.17701	53.964
70	3.4636	3.46624	9.0109	4.50329	3.17176	2.71066	4.38774	2.34014	53.3337
80	3.73618	3.72508	9.63952	4.85689	3.42375	2.94377	4.72086	2.49052	52.7556
90	3.99612	3.97048	10.2307	5.19401	3.66431	3.16812	5.03729	2.63047	52.2201
100	4.24549	4.20463	10.7905	5.51734	3.89529	3.38513	5.33973	2.76171	51.72
110	4.48583	4.42919	11.3236	5.82891	4.11811	3.59588	5.63025	2.88552	51.2502
120	4.71835	4.64543	11.8335	6.13028	4.33385	3.80121	5.91043	3.00289	50.8065
130	4.94402	4.85438	12.3231	6.42271	4.54338	4.00178	6.18155	3.11461	50.3856
140	5.1636	5.05686	12.7946	6.70721	4.74741	4.19813	6.44464	3.22135	49.9849
150	5.37774	5.25356	13.25	6.98463	4.94651	4.39072	6.70053	3.32361	49.6022
160	5.58698	5.44504	13.6909	7.25564	5.14118	4.5799	6.94995	3.42185	49.2357
170	5.79177	5.63179	14.1186	7.52086	5.33182	4.76599	7.19348	3.51645	48.8838
180	5.9925	5.81422	14.5343	7.78078	5.51879	4.94927	7.43164	3.60771	48.5453
190	6.1895	5.99268	14.9389	8.03583	5.70238	5.12996	7.66488	3.69592	48.219
200	6.38306	6.16748	15.3333	8.28641	5.88286	5.30827	7.89357	3.78132	47.9039
210	6.57344	6.3389	15.7183	8.53283	6.06045	5.48437	8.11805	3.86412	47.5991
220	6.76086	6.50718	16.0945	8.7754	6.23537	5.65841	8.33862	3.9445	47.304
230	6.94552	6.67252	16.4626	9.01437	6.40779	5.83055	8.55555	4.02263	47.0178
240	7.12759	6.83511	16.823	9.24998	6.57788	6.00089	8.76907	4.09866	46.74
300	8.17383	7.76151	18.8482	10.6033	7.55655	6.99088	9.98905	4.5172	45.2215
360	9.15693	8.62076	20.6864	11.8744	8.47809	7.93709	11.1256	4.88458	43.9039
420	10.0922	9.42915	22.3828	13.083	9.35635	8.85012	12.199	5.21341	42.7366
480	10.9896	10.1973	23.967	14.2423	10.2003	9.73689	13.2222	5.51191	41.6866
540	11.8561	10.9325	25.4595	15.3613	11.0163	10.6022	14.2046	5.78576	40.7315
1440	22.9726	19.9607	42.273	29.6941	21.5541	22.2776	26.4554	8.44361	31.9165
Best-fit Values
Parameter	No.1	No.2	No.3	No.4	No.5	No.6	Mean	SD	RSD(%)
k1	0.359844	0.382697	1.06655	0.46916	0.325669	0.249576	0.475582	0.298281	62.7192
k2	0.00647049	0.00377669	0.00125023	0.00825745	0.00638598	0.00889365	0.00583908	0.00287011	49.1535
Secondary Parameter
Parameter	No.1	No.2	No.3	No.4	No.5	No.6	Mean	SD	RSD(%)
T25	1623.14	2041.32	521.171	1123.31	1769.56	1665.69	1457.37	547.247	37.5504
T50	4146.35	5633.52	1985	2962.62	4433.86	3875.1	3839.41	1255.01	32.6877
T75	6953.61	9818.12	4266.56	5046.53	7367.23	6219.83	6611.98	1953.04	29.5379
T80	7536.03	10700.5	4811.88	5481.64	7973.61	6698.45	7200.36	2091.53	29.0476
T90	8717	12500.8	5985.76	6366.01	9201.47	7663.04	8405.69	2369.32	28.1871
Goodness of Fit
Parameter	No.1	No.2	No.3	No.4	No.5	No.6
N_observed	34	34	34	34	34	34
DF	32	32	32	32	32	32
R_obs-pre	0.982262	0.993855	0.998983	0.986445	0.992718	0.997405
Rsqr	0.964823	0.985799	0.997206	0.967141	0.984621	0.994363
Rsqr_adj	0.963724	0.985356	0.997119	0.966114	0.984141	0.994187
MSE	0.675628	0.193742	0.202	0.933391	0.243604	0.0935886
MSE_root	0.821966	0.440162	0.449444	0.966122	0.493563	0.305922
Weighting	1	1	1	1	1	1
SS	21.6201	6.19976	6.464	29.8685	7.79534	2.99483
WSS	21.6201	6.19976	6.464	29.8685	7.79534	2.99483
AIC	108.503	66.0333	67.4524	119.491	73.8199	41.2942
MSC	3.17888	4.06899	5.68987	3.23594	4.00321	5.01789
Predicted Data
Time	No.1	No.2	No.3	No.4	No.5	No.6
(min)	F(%)_Pre	F(%)_Pre	F(%)_Pre	F(%)_Pre	F(%)_Pre	F(%)_Pre	Mean	SD	RSD(%)
0	0	0	0	0	0	0	0	0
28.8	2.11747	2.16253	5.75971	2.75559	1.93164	1.5955	2.72041	1.53629	56.4727
57.6	3.10372	3.122	8.16655	4.0363	2.83949	2.40642	3.94575	2.13561	54.1245
86.4	3.90386	3.88353	10.0218	5.07436	3.5789	3.08826	4.92511	2.58117	52.4084
115.2	4.60765	4.54261	11.5914	5.98681	4.23111	3.70328	5.77715	2.9473	51.0165
144	5.24988	5.1362	12.9786	6.81899	4.82761	4.2756	6.54782	3.26276	49.8298
172.8	5.84837	5.68329	14.2362	7.59415	5.38453	4.81759	7.26069	3.54232	48.7877
201.6	6.41373	6.19513	15.3955	8.32611	5.91146	5.33659	7.92976	3.79474	47.8544
230.4	6.95285	6.67907	16.4771	9.02386	6.41464	5.8374	8.56416	4.02571	47.0065
259.2	7.47053	7.14021	17.4952	9.69365	6.89842	6.32333	9.17022	4.23921	46.228
288	7.97025	7.58226	18.46	10.34	7.36595	6.79682	9.75256	4.4381	45.5071
316.8	8.45467	8.00802	19.3794	10.9665	7.81963	7.25968	10.3147	4.62457	44.835
345.6	8.92581	8.41968	20.2596	11.5756	8.26129	7.71334	10.8592	4.80031	44.2049
374.4	9.38532	8.81895	21.1052	12.1696	8.69242	8.15893	11.3884	4.96665	43.6115
403.2	9.83451	9.20725	21.9202	12.7501	9.11422	8.59737	11.9039	5.12469	43.0504
432	10.2745	9.58573	22.7079	13.3185	9.52765	9.0294	12.4073	5.27533	42.518
460.8	10.7061	9.95536	23.4709	13.8761	9.93356	9.45566	12.8996	5.41931	42.0114
489.6	11.1302	10.317	24.2115	14.4239	10.3326	9.87668	13.382	5.55726	41.5279
518.4	11.5474	10.6712	24.9317	14.9627	10.7255	10.2929	13.8552	5.68972	41.0655
547.2	11.9582	11.0188	25.6332	15.4932	11.1126	10.7048	14.3201	5.81718	40.6224
576	12.3633	11.3601	26.3173	16.0161	11.4944	11.1126	14.7773	5.94002	40.1969
604.8	12.7629	11.6957	26.9854	16.532	11.8713	11.5166	15.2273	6.0586	39.7877
633.6	13.1575	12.0259	27.6387	17.0413	12.2437	11.9172	15.6707	6.17325	39.3935
662.4	13.5474	12.3512	28.2781	17.5446	12.6119	12.3145	16.1079	6.28423	39.0133
691.2	13.9329	12.6718	28.9045	18.0421	12.9761	12.7088	16.5394	6.3918	38.646
720	14.3144	12.988	29.5187	18.5342	13.3365	13.1003	16.9654	6.49617	38.2908
748.8	14.6919	13.3002	30.1214	19.0214	13.6935	13.489	17.3862	6.59755	37.947
777.6	15.0659	13.6084	30.7134	19.5037	14.0472	13.8753	17.8023	6.69613	37.6138
806.4	15.4364	13.913	31.2952	19.9816	14.3977	14.2591	18.2138	6.79206	37.2906
835.2	15.8036	14.2142	31.8673	20.4553	14.7454	14.6407	18.621	6.88549	36.9769
864	16.1677	14.512	32.4302	20.9249	15.0902	15.0201	19.0242	6.97656	36.6721
892.8	16.5289	14.8067	32.9844	21.3906	15.4323	15.3975	19.4234	7.0654	36.3757
921.6	16.8873	15.0984	33.5304	21.8527	15.7719	15.773	19.819	7.15213	36.0873
950.4	17.243	15.3873	34.0684	22.3114	16.1092	16.1466	20.211	7.23685	35.8065
979.2	17.5962	15.6735	34.5989	22.7667	16.4441	16.5184	20.5996	7.31965	35.5329
1008	17.9469	15.9571	35.1221	23.2189	16.7767	16.8886	20.9851	7.40063	35.2662
1036.8	18.2954	16.2383	35.6384	23.668	17.1073	17.2571	21.3674	7.47988	35.006
1065.6	18.6415	16.517	36.1482	24.1142	17.4359	17.6241	21.7468	7.55748	34.7521
1094.4	18.9856	16.7935	36.6515	24.5576	17.7625	17.9896	22.1234	7.63349	34.5042
1123.2	19.3275	17.0677	37.1488	24.9983	18.0873	18.3537	22.4972	7.70799	34.262
1152	19.6675	17.3399	37.6401	25.4364	18.4102	18.7164	22.8684	7.78104	34.0253
1180.8	20.0056	17.61	38.1258	25.872	18.7315	19.0777	23.2371	7.85271	33.7938
1209.6	20.3418	17.8782	38.6061	26.3053	19.051	19.4378	23.6034	7.92304	33.5674
1238.4	20.6763	18.1445	39.0811	26.7362	19.369	19.7967	23.9673	7.99209	33.3458
1267.2	21.009	18.409	39.551	27.1649	19.6854	20.1544	24.3289	8.05992	33.1289
1296	21.3401	18.6717	40.0161	27.5914	20.0003	20.5109	24.6884	8.12657	32.9165
1324.8	21.6696	18.9327	40.4763	28.0158	20.3138	20.8663	25.0458	8.19208	32.7085
1353.6	21.9976	19.192	40.932	28.4383	20.6259	21.2207	25.4011	8.25651	32.5046
1382.4	22.324	19.4498	41.3833	28.8587	20.9366	21.574	25.7544	8.31988	32.3047
1411.2	22.649	19.706	41.8302	29.2773	21.246	21.9263	26.1058	8.38223	32.1087
1440	22.9726	19.9607	42.273	29.6941	21.5541	22.2776	26.4554	8.44361	31.9165

## Sheet: WB4
DDSolver 1.0		Dissolution Data Modeling of Weibull Model
Time Unit	min			Analyst	Aspire
Model	Weibull			Date	2024-12-20
Equation	F=Fmax*{1-Exp[-((t-Ti)^β)/α]}			Time	22:59:17
Time	No.1	No.2	No.3	No.4	No.5	No.6
(min)	F(%)	F(%)	F(%)	F(%)	F(%)	F(%)	Mean	SD	RSD(%)
0	0	0	0	0	0	0	0	0
2.5	1.93895	0.442295	0.571298	3.04692	1.17945	0.163228	1.22369	1.09531	89.5086
5	1.10797	1.62175	1.71389	3.32392	1.91661	0.81614	1.75005	0.872584	49.8606
10	2.21594	1.91661	2.36681	3.8779	1.91661	1.38744	2.28022	0.851551	37.3451
15	2.21594	2.06404	3.5094	3.8779	1.91661	1.79551	2.56324	0.894529	34.8984
20	1.66196	2.35891	4.24393	3.04692	2.06404	1.63228	2.50134	1.00056	40.001
30	1.10797	2.50634	5.63137	3.60091	2.35891	1.63228	2.8063	1.62266	57.8222
40	1.10797	2.94863	6.69235	4.15489	2.35891	2.20358	3.24439	1.96146	60.4569
50	2.21594	3.09607	7.5901	4.15489	2.8012	2.61165	3.74498	1.99435	53.254
60	3.04692	3.39093	8.32463	4.70888	2.94863	2.9381	4.22635	2.11707	50.092
70	3.32392	3.68579	8.81431	4.43189	3.2435	3.01972	4.41985	2.20887	49.9761
80	3.8779	4.12809	9.54884	4.98587	3.39093	3.18295	4.85243	2.38628	49.177
90	4.15489	4.27552	10.0385	4.98587	3.53836	3.5094	5.08376	2.48766	48.9334
100	3.8779	4.71782	10.6098	5.26287	3.68579	3.75424	5.31807	2.66646	50.1395
110	3.73941	5.01268	11.0995	5.26287	3.98066	3.91747	5.5021	2.81285	51.1232
120	4.43189	5.01268	11.7524	5.81685	4.27552	3.75424	5.8406	2.98068	51.0339
130	4.15489	5.01268	12.1605	5.81685	4.57038	3.91747	5.93879	3.12162	52.5632
140	3.8779	5.16011	12.5686	6.37084	4.42295	4.0807	6.08018	3.30528	54.3616
150	4.29339	5.38126	13.0582	6.37084	4.57038	4.32554	6.33328	3.38918	53.5139
160	4.57038	5.45497	13.4663	6.64783	4.86525	4.48877	6.58225	3.46536	52.6471
170	6.09385	6.0447	14.0376	6.92482	5.01268	4.652	7.12761	3.4823	48.8565
180	6.64783	6.33956	14.4457	7.7558	5.01268	4.89684	7.5164	3.55928	47.3535
190	6.92482	5.52869	14.9354	7.47881	5.30754	4.97845	7.52561	3.75934	49.9539
200	6.92482	5.74984	15.2618	7.7558	5.74984	5.14168	7.76397	3.79241	48.8463
210	7.7558	5.74984	15.7515	8.58678	5.97099	5.14168	8.15943	3.94176	48.3092
220	7.7558	6.0447	16.1596	9.41776	6.19213	5.38652	8.49275	4.02774	47.4256
230	8.30979	6.487	16.4044	9.69475	6.33956	5.54975	8.79754	4.02084	45.7041
240	8.30979	6.19213	16.8941	9.97175	6.487	5.54975	8.90075	4.2375	47.6083
300	8.0328	6.92929	19.0161	11.3567	7.07672	6.44751	9.80985	4.84516	49.3908
360	8.30979	8.25618	21.138	11.6337	7.81388	8.1614	10.8855	5.21684	47.9247
420	9.14077	9.43563	23.0151	13.0187	9.58306	9.05915	12.2087	5.50184	45.0648
480	11.6337	9.87793	24.729	13.5727	11.4997	9.63045	13.4906	5.68636	42.1506
540	12.1877	10.6151	26.3613	13.8496	12.0894	10.4466	14.2583	6.05712	42.4814
1440	22.7134	20.493	41.5415	30.4692	21.2302	22.5255	26.4955	8.19747	30.9391
Time	No.1	No.2	No.3	No.4	No.5	No.6
(min)	F(%)_Pre	F(%)_Pre	F(%)_Pre	F(%)_Pre	F(%)_Pre	F(%)_Pre	Mean	SD	RSD(%)
0	0.829501	1.18326	0	1.5036	1.38273	0	0.816515	0.672421	82.3526
2.5	0.948336	1.29995	0.642131	1.69567	1.4427	0.236201	1.04416	0.542647	51.9695
5	1.0617	1.41058	1.58572	1.8741	1.50249	0.450575	1.31419	0.498307	37.9174
10	1.27565	1.61746	2.70234	2.20065	1.62155	0.764613	1.69704	0.681656	40.1673
15	1.47641	1.80932	3.52722	2.4974	1.73994	1.01905	2.01156	0.88537	44.0142
20	1.66695	1.9895	4.2175	2.77212	1.85768	1.24259	2.29106	1.06866	46.6447
30	2.02457	2.3231	5.37442	3.2732	2.09128	1.63499	2.78693	1.38122	49.5606
40	2.35831	2.62967	6.352	3.72722	2.32244	1.98142	3.22851	1.64298	50.8898
50	2.67376	2.91578	7.21567	4.14673	2.55126	2.29755	3.63346	1.87016	51.4707
60	2.97449	3.18566	7.99839	4.53945	2.77781	2.59157	4.01123	2.07218	51.6594
70	3.26298	3.44221	8.71959	4.91055	3.00216	2.86845	4.36766	2.2549	51.6273
80	3.54103	3.68755	9.39188	5.26369	3.22437	3.1315	4.70667	2.42228	51.4648
90	3.81001	3.92328	10.024	5.60157	3.44448	3.38304	5.03107	2.57708	51.2232
100	4.07098	4.15062	10.6224	5.92628	3.66254	3.6248	5.34294	2.72135	50.9335
110	4.32481	4.37056	11.1919	6.23946	3.8786	3.85809	5.64391	2.85665	50.6147
120	4.57219	4.58391	11.7363	6.5424	4.09268	4.08396	5.93524	2.98419	50.2792
130	4.81372	4.79132	12.2585	6.8362	4.30483	4.30323	6.21796	3.10494	49.935
140	5.04988	4.99336	12.7609	7.12175	4.51509	4.51658	6.49293	3.21969	49.5877
150	5.2811	5.19049	13.2457	7.39981	4.72347	4.7246	6.76086	3.3291	49.2407
160	5.50774	5.38312	13.7145	7.67102	4.93001	4.92775	7.02235	3.4337	48.8967
170	5.73012	5.57159	14.1686	7.93593	5.13474	5.12645	7.27791	3.53395	48.5572
180	5.94851	5.75621	14.6094	8.19503	5.33768	5.32104	7.52799	3.63026	48.2235
190	6.16316	5.93726	15.038	8.44874	5.53887	5.51185	7.77297	3.72295	47.8961
200	6.37429	6.11496	15.4551	8.69743	5.73831	5.69913	8.01321	3.81233	47.5756
210	6.58211	6.28953	15.8617	8.94144	5.93604	5.88313	8.24899	3.89866	47.2623
220	6.78677	6.46116	16.2584	9.18105	6.13208	6.06405	8.48059	3.98216	46.9562
230	6.98845	6.63002	16.646	9.41653	6.32644	6.24208	8.70825	4.06304	46.6573
240	7.18729	6.79626	17.0249	9.64812	6.51916	6.4174	8.93219	4.14147	46.3656
300	8.32742	7.74579	19.143	10.9668	7.64186	7.41987	10.2074	4.56875	44.759
360	9.39118	8.62794	21.0469	12.1864	8.7097	8.35343	11.3859	4.93798	43.3692
420	10.3929	9.4572	22.7867	13.3289	9.72603	9.23335	12.4875	5.26435	42.1569
480	11.3427	10.2434	24.3955	14.4091	10.6938	10.0698	13.5257	5.55758	41.089
540	12.2478	10.9935	25.8962	15.4374	11.6158	10.8701	14.5102	5.82433	40.1397
1440	22.6639	19.9043	41.6981	27.5452	21.2894	20.5391	25.6066	8.34491	32.5888
Best-fit Values
Parameter	No.1	No.2	No.3	No.4	No.5	No.6	Mean	SD	RSD(%)
α	541.773	3288.11	157.947	9.31171e+07	1115.82	3.08409e+08	6.69219e+07	1.24029e+08	185.334
β	0.73115	0.622779	0.561816	0.59817	0.979006	0.647953	0.690146	0.152557	22.105
Ti	-12.3564	-15.321	1.87966	-11.2316	-55.0864	1.03753	-15.1797	20.8333	-137.245
Fmax	71.9143	711.567	132.95	3.29473e+07	31.1643	5.6943e+07	1.49819e+07	2.44184e+07	162.986
Secondary Parameter
Parameter	No.1	No.2	No.3	No.4	No.5	No.6	Mean	SD	RSD(%)
T25	1700.86	2095.62	503.695	1222.85	2068.6	1949.92	1590.26	623.122	39.1836
T50	6930.89	6601.63	2151.79	3920.62	None Calc	5681.36	5057.26	2001.17	39.5703
Td	5471.26	443778	8190.67	2.10065e+13	1241.94	1.26315e+13	5.60634e+12	9.08012e+12	161.962
T75	None Calc	13065.5	5884.19	7733.05	None Calc	10621.4	9326.02	3164.66	33.9336
T80	None Calc	14584.1	7069.74	8615.35	None Calc	11733.7	10500.7	3342.69	31.8329
Goodness of Fit
Parameter	No.1	No.2	No.3	No.4	No.5	No.6
N_observed	34	34	34	34	34	34
DF	30	30	30	30	30	30
R_obs-pre	0.983793	0.9917	0.999705	0.982021	0.995131	0.990076
Rsqr	0.967849	0.983421	0.999409	0.963314	0.990286	0.979329
Rsqr_adj	0.964634	0.981764	0.99935	0.959645	0.989315	0.977262
MSE	0.658686	0.241264	0.0455864	1.11158	0.164123	0.366104
MSE_root	0.811594	0.491187	0.21351	1.05432	0.405121	0.605065
Weighting	1	1	1	1	1	1
SS	19.7606	7.23793	1.36759	33.3475	4.9237	10.9831
WSS	19.7606	7.23793	1.36759	33.3475	4.9237	10.9831
AIC	109.445	75.2974	18.6438	127.237	62.198	89.4762
MSC	3.15117	3.79652	7.12541	3.00812	4.34503	3.60077
Predicted Data
Time	No.1	No.2	No.3	No.4	No.5	No.6
(min)	F(%)_Pre	F(%)_Pre	F(%)_Pre	F(%)_Pre	F(%)_Pre	F(%)_Pre	Mean	SD	RSD(%)
0	0.829501	1.18326	0	1.5036	1.38273	0	0.816515	0.672421	82.3526
28.8	1.98306	2.28466	5.24694	3.21588	2.06338	1.59077	2.73078	1.34682	49.3198
57.6	2.90352	3.12219	7.81674	4.44733	2.72364	2.52272	3.92269	2.02564	51.6389
86.4	3.71415	3.83944	9.80064	5.48155	3.36548	3.29369	4.91582	2.52266	51.317
115.2	4.45421	4.48228	11.4779	6.39819	3.99016	3.97641	5.79653	2.92387	50.4417
144	5.14294	5.07278	12.9569	7.23384	4.59866	4.6004	6.60091	3.26406	49.4487
172.8	5.79166	5.62366	14.2933	8.00905	5.19174	5.18133	7.34846	3.5613	48.4632
201.6	6.40776	6.1431	15.5208	8.73678	5.77006	5.72879	8.05122	3.82635	47.525
230.4	6.99646	6.63672	16.6613	9.42586	6.33418	6.24914	8.71728	4.06622	46.6455
259.2	7.56158	7.10861	17.7301	10.0826	6.88462	6.74693	9.35242	4.28578	45.8254
288	8.10607	7.56185	18.7385	10.7118	7.42183	7.2255	9.96093	4.48856	45.0616
316.8	8.63225	7.99884	19.6951	11.3171	7.94623	7.68743	10.5462	4.67719	44.3498
345.6	9.14198	8.42149	20.6064	11.9014	8.45823	8.13473	11.1107	4.85373	43.6852
374.4	9.63683	8.83135	21.4779	12.467	8.95819	8.56905	11.6567	5.01979	43.0634
403.2	10.1181	9.2297	22.314	13.0158	9.44647	8.99172	12.186	5.17665	42.4805
432	10.5868	9.61762	23.1181	13.5496	9.92338	9.40385	12.6999	5.3254	41.9327
460.8	11.044	9.99602	23.8934	14.0695	10.3892	9.8064	13.1998	5.4669	41.4167
489.6	11.4904	10.3657	24.6423	14.5769	10.8444	10.2002	13.6866	5.6019	40.9297
518.4	11.9267	10.7273	25.3672	15.0726	11.289	10.5858	14.1615	5.73102	40.4692
547.2	12.3537	11.0814	26.0699	15.5577	11.7235	10.964	14.625	5.8548	40.0327
576	12.7718	11.4286	26.7521	16.0328	12.1481	11.3352	15.0781	5.97371	39.6185
604.8	13.1816	11.7692	27.4152	16.4986	12.563	11.6999	15.5213	6.08814	39.2245
633.6	13.5835	12.1038	28.0606	16.9557	12.9684	12.0586	15.9551	6.19845	38.8493
662.4	13.9779	12.4327	28.6894	17.4047	13.3647	12.4115	16.3802	6.30496	38.4914
691.2	14.3651	12.7562	29.3026	17.8461	13.7521	12.7591	16.7969	6.40793	38.1496
720	14.7456	13.0747	29.9011	18.2802	14.1307	13.1016	17.2056	6.50762	37.8226
748.8	15.1196	13.3883	30.4859	18.7076	14.5008	13.4393	17.6069	6.60425	37.5095
777.6	15.4874	13.6973	31.0576	19.1284	14.8625	13.7725	18.001	6.69802	37.2093
806.4	15.8493	14.002	31.617	19.5432	15.2162	14.1013	18.3882	6.78911	36.9211
835.2	16.2054	14.3026	32.1647	19.9521	15.562	14.426	18.7688	6.87768	36.6442
864	16.5561	14.5992	32.7013	20.3554	15.9	14.7468	19.1431	6.96389	36.378
892.8	16.9016	14.892	33.2272	20.7535	16.2305	15.0638	19.5114	7.04786	36.1217
921.6	17.2419	15.1813	33.7431	21.1464	16.5536	15.3773	19.8739	7.12973	35.8748
950.4	17.5774	15.4671	34.2493	21.5346	16.8696	15.6873	20.2309	7.20962	35.6367
979.2	17.9082	15.7496	34.7463	21.9181	17.1785	15.9941	20.5824	7.28763	35.407
1008	18.2343	16.0289	35.2345	22.2971	17.4806	16.2976	20.9288	7.36385	35.1852
1036.8	18.5561	16.3051	35.7142	22.6719	17.776	16.5982	21.2702	7.4384	34.9709
1065.6	18.8736	16.5784	36.1857	23.0425	18.0648	16.8958	21.6068	7.51134	34.7637
1094.4	19.187	16.8489	36.6495	23.4092	18.3473	17.1905	21.9387	7.58276	34.5633
1123.2	19.4963	17.1166	37.1057	23.7721	18.6235	17.4826	22.2661	7.65274	34.3694
1152	19.8018	17.3817	37.5548	24.1312	18.8937	17.772	22.5892	7.72134	34.1816
1180.8	20.1034	17.6442	37.9968	24.4869	19.1579	18.0589	22.908	7.78865	33.9997
1209.6	20.4014	17.9043	38.4321	24.839	19.4163	18.3433	23.2227	7.8547	33.8233
1238.4	20.6958	18.1619	38.861	25.1879	19.669	18.6254	23.5335	7.91958	33.6524
1267.2	20.9867	18.4172	39.2835	25.5335	19.9161	18.9052	23.8404	7.98332	33.4866
1296	21.2742	18.6703	39.7	25.8761	20.1578	19.1827	24.1435	8.046	33.3257
1324.8	21.5584	18.9213	40.1106	26.2156	20.3943	19.458	24.443	8.10765	33.1695
1353.6	21.8394	19.17	40.5156	26.5522	20.6255	19.7313	24.739	8.16832	33.018
1382.4	22.1173	19.4168	40.915	26.8859	20.8517	20.0025	25.0315	8.22806	32.8707
1411.2	22.3921	19.6615	41.3091	27.2169	21.073	20.2718	25.3207	8.28691	32.7278
1440	22.6639	19.9043	41.6981	27.5452	21.2894	20.5391	25.6066	8.34491	32.5888

## Sheet: Wb1
DDSolver 1.0		Dissolution Data Modeling of Weibull Model
Time Unit	min			Analyst	Aspire
Model	Weibull			Date	2024-12-20
Equation	F=100*{1-Exp[-((t-Ti)^β)/α]}			Time	23:03:42
Time	No.1	No.2	No.3	No.4	No.5	No.6
(min)	F(%)	F(%)	F(%)	F(%)	F(%)	F(%)	Mean	SD	RSD(%)
0	0	0	0	0	0	0	0	0
2.5	1.93895	0.442295	0.571298	3.04692	1.17945	0.163228	1.22369	1.09531	89.5086
5	1.10797	1.62175	1.71389	3.32392	1.91661	0.81614	1.75005	0.872584	49.8606
10	2.21594	1.91661	2.36681	3.8779	1.91661	1.38744	2.28022	0.851551	37.3451
15	2.21594	2.06404	3.5094	3.8779	1.91661	1.79551	2.56324	0.894529	34.8984
20	1.66196	2.35891	4.24393	3.04692	2.06404	1.63228	2.50134	1.00056	40.001
30	1.10797	2.50634	5.63137	3.60091	2.35891	1.63228	2.8063	1.62266	57.8222
40	1.10797	2.94863	6.69235	4.15489	2.35891	2.20358	3.24439	1.96146	60.4569
50	2.21594	3.09607	7.5901	4.15489	2.8012	2.61165	3.74498	1.99435	53.254
60	3.04692	3.39093	8.32463	4.70888	2.94863	2.9381	4.22635	2.11707	50.092
70	3.32392	3.68579	8.81431	4.43189	3.2435	3.01972	4.41985	2.20887	49.9761
80	3.8779	4.12809	9.54884	4.98587	3.39093	3.18295	4.85243	2.38628	49.177
90	4.15489	4.27552	10.0385	4.98587	3.53836	3.5094	5.08376	2.48766	48.9334
100	3.8779	4.71782	10.6098	5.26287	3.68579	3.75424	5.31807	2.66646	50.1395
110	3.73941	5.01268	11.0995	5.26287	3.98066	3.91747	5.5021	2.81285	51.1232
120	4.43189	5.01268	11.7524	5.81685	4.27552	3.75424	5.8406	2.98068	51.0339
130	4.15489	5.01268	12.1605	5.81685	4.57038	3.91747	5.93879	3.12162	52.5632
140	3.8779	5.16011	12.5686	6.37084	4.42295	4.0807	6.08018	3.30528	54.3616
150	4.29339	5.38126	13.0582	6.37084	4.57038	4.32554	6.33328	3.38918	53.5139
160	4.57038	5.45497	13.4663	6.64783	4.86525	4.48877	6.58225	3.46536	52.6471
170	6.09385	6.0447	14.0376	6.92482	5.01268	4.652	7.12761	3.4823	48.8565
180	6.64783	6.33956	14.4457	7.7558	5.01268	4.89684	7.5164	3.55928	47.3535
190	6.92482	5.52869	14.9354	7.47881	5.30754	4.97845	7.52561	3.75934	49.9539
200	6.92482	5.74984	15.2618	7.7558	5.74984	5.14168	7.76397	3.79241	48.8463
210	7.7558	5.74984	15.7515	8.58678	5.97099	5.14168	8.15943	3.94176	48.3092
220	7.7558	6.0447	16.1596	9.41776	6.19213	5.38652	8.49275	4.02774	47.4256
230	8.30979	6.487	16.4044	9.69475	6.33956	5.54975	8.79754	4.02084	45.7041
240	8.30979	6.19213	16.8941	9.97175	6.487	5.54975	8.90075	4.2375	47.6083
300	8.0328	6.92929	19.0161	11.3567	7.07672	6.44751	9.80985	4.84516	49.3908
360	8.30979	8.25618	21.138	11.6337	7.81388	8.1614	10.8855	5.21684	47.9247
420	9.14077	9.43563	23.0151	13.0187	9.58306	9.05915	12.2087	5.50184	45.0648
480	11.6337	9.87793	24.729	13.5727	11.4997	9.63045	13.4906	5.68636	42.1506
540	12.1877	10.6151	26.3613	13.8496	12.0894	10.4466	14.2583	6.05712	42.4814
1440	22.7134	20.493	41.5415	30.4692	21.2302	22.5255	26.4955	8.19747	30.9391
Time	No.1	No.2	No.3	No.4	No.5	No.6
(min)	F(%)_Pre	F(%)_Pre	F(%)_Pre	F(%)_Pre	F(%)_Pre	F(%)_Pre	Mean	SD	RSD(%)
0	0.81091	1.27984	0	2.59202	1.17557	0.984302	1.14044	0.843957	74.0028
2.5	0.93692	1.38211	0.809965	2.67107	1.2588	1.05082	1.35161	0.679165	50.2485
5	1.05609	1.48057	1.60473	2.74961	1.34015	1.11648	1.55794	0.620071	39.8008
10	1.2789	1.66793	2.65185	2.90528	1.49793	1.24545	1.87456	0.721347	38.4809
15	1.4861	1.84482	3.45102	3.05916	1.65005	1.37166	2.1438	0.884154	41.2424
20	1.68148	2.01317	4.12885	3.21135	1.79734	1.49545	2.38794	1.0482	43.8956
30	2.04566	2.32943	5.27687	3.51109	2.0799	1.73679	2.82996	1.34719	47.6046
40	2.38325	2.6242	6.25494	3.80518	2.34925	1.97107	3.23132	1.60784	49.7579
50	2.70082	2.90213	7.12332	4.09416	2.60781	2.1994	3.60461	1.83845	51.0029
60	3.00248	3.16631	7.9129	4.3785	2.85731	2.42258	3.95668	2.04582	51.7054
70	3.29103	3.41898	8.64209	4.65856	3.09902	2.64124	4.29182	2.23472	52.0694
80	3.56851	3.66179	9.32297	4.93466	3.3339	2.85587	4.61295	2.4086	52.2138
90	3.83643	3.89603	9.96401	5.20707	3.56273	3.06687	4.92219	2.56995	52.2116
100	4.09597	4.12269	10.5714	5.47604	3.78614	3.27456	5.22113	2.7207	52.1094
110	4.34808	4.34261	11.1498	5.74177	4.00464	3.4792	5.51101	2.86231	51.9379
120	4.59352	4.55644	11.7029	6.00443	4.21867	3.68104	5.79284	2.99595	51.7182
130	4.83293	4.76476	12.2337	6.26421	4.42858	3.88027	6.06741	3.12257	51.4646
140	5.06683	4.96804	12.7446	6.52123	4.63469	4.07706	6.3354	3.24294	51.1876
150	5.29568	5.16669	13.2375	6.77564	4.83728	4.27157	6.59739	3.35772	50.8947
160	5.51987	5.36106	13.7141	7.02754	5.03658	4.46392	6.85385	3.46744	50.5911
170	5.73974	5.55146	14.1759	7.27705	5.23281	4.65424	7.1052	3.57257	50.281
180	5.95558	5.73816	14.6241	7.52427	5.42614	4.84263	7.35181	3.6735	49.9673
190	6.16766	5.9214	15.0597	7.76928	5.61674	5.02919	7.59399	3.77059	49.6522
200	6.37621	6.10139	15.4836	8.01217	5.80477	5.21399	7.83202	3.86412	49.3375
210	6.58142	6.27833	15.8967	8.25302	5.99035	5.39713	8.06616	3.95438	49.0244
220	6.7835	6.45238	16.2997	8.49189	6.17362	5.57867	8.29663	4.0416	48.7137
230	6.98261	6.62371	16.6932	8.72886	6.35467	5.75868	8.52362	4.12597	48.4063
240	7.17889	6.79244	17.0779	8.96397	6.53361	5.93721	8.74733	4.2077	48.1026
300	8.30436	7.75703	19.2249	10.3389	7.56772	6.98034	10.0289	4.65077	46.3739
360	9.3551	8.65343	21.1495	11.6591	8.54423	7.98155	11.2238	5.0299	44.8145
420	10.3458	9.49538	22.9027	12.9318	9.47353	8.94731	12.3494	5.36128	43.4132
480	11.2867	10.2924	24.5186	14.1624	10.3629	9.88228	13.4175	5.65551	42.1501
540	12.1851	11.0512	26.0208	15.3552	11.2179	10.79	14.4367	5.91989	41.0059
1440	22.7239	19.861	41.4436	30.1485	21.5558	22.2648	26.3329	8.21185	31.1847
Best-fit Values
Parameter	No.1	No.2	No.3	No.4	No.5	No.6	Mean	SD	RSD(%)
α	669.289	573.606	130.991	1341	971.266	1760.17	907.721	581.418	64.0525
β	0.707499	0.66483	0.584476	0.843904	0.749355	0.835591	0.730942	0.100423	13.7388
Ti	-10.9846	-20.251	1.38569	-68.0548	-25.9867	-30.5473	-25.7398	23.6532	-91.8936
Secondary Parameter
Parameter	No.1	No.2	No.3	No.4	No.5	No.6	Mean	SD	RSD(%)
T25	1683.43	2144.86	498.778	1092.68	1812.56	1693.67	1487.66	591.968	39.7918
T50	5861.55	8106.78	2240.76	3222.65	5918.72	4908.56	5043.17	2098	41.6008
Td	9847.44	14084.1	4193.79	5012.44	9668.96	7627.92	8405.78	3627.07	43.1497
T75	15631.7	23032.6	7332.49	7413.65	14965.7	11291.1	13277.9	5953.62	44.8387
T80	19305.5	28834.8	9465.28	8861.06	18269.7	13505.2	16373.6	7481.48	45.6924
Goodness of Fit
Parameter	No.1	No.2	No.3	No.4	No.5	No.6
N_observed	34	34	34	34	34	34
DF	31	31	31	31	31	31
R_obs-pre	0.983743	0.990916	0.999658	0.99059	0.99443	0.995919
Rsqr	0.967747	0.981887	0.999311	0.981269	0.988891	0.991852
Rsqr_adj	0.965667	0.980719	0.999267	0.980061	0.988174	0.991326
MSE	0.639444	0.255088	0.0514006	0.549237	0.181654	0.139657
MSE_root	0.799653	0.505063	0.226717	0.741106	0.426209	0.373707
Weighting	1	1	1	1	1	1
SS	19.8228	7.90773	1.59342	17.0264	5.63127	4.32937
WSS	19.8228	7.90773	1.59342	17.0264	5.63127	4.32937
AIC	107.552	76.3066	21.84	102.382	64.7634	55.8243
MSC	3.20685	3.76683	7.03141	3.73916	4.26958	4.59053
Predicted Data
Time	No.1	No.2	No.3	No.4	No.5	No.6
(min)	F(%)_Pre	F(%)_Pre	F(%)_Pre	F(%)_Pre	F(%)_Pre	F(%)_Pre	Mean	SD	RSD(%)
0	0.81091	1.27984	0	2.59202	1.17557	0.984302	1.14044	0.843957	74.0028
28.8	2.00353	2.29273	5.1498	3.47543	2.04675	1.70823	2.77941	1.31349	47.2578
57.6	2.93136	3.10403	7.72947	4.31066	2.79819	2.36945	3.87386	1.99789	51.5735
86.4	3.741	3.81262	9.7374	5.10941	3.481	2.99131	4.81212	2.51318	52.2259
115.2	4.4765	4.45452	11.4404	5.87872	4.11647	3.5845	5.65851	2.93273	51.8286
144	5.15895	5.04804	12.9438	6.6233	4.71614	4.15513	6.44089	3.28949	51.072
172.8	5.80057	5.6041	14.3027	7.3465	5.28722	4.70718	7.17472	3.60123	50.1934
201.6	6.40926	6.1299	15.5504	8.05084	5.83462	5.24341	7.86974	3.87878	49.2873
230.4	6.99051	6.63051	16.7088	8.7383	6.36187	5.76585	8.53263	4.12929	48.3941
259.2	7.54835	7.10963	17.7933	9.41043	6.87161	6.27607	9.16823	4.35778	47.5313
288	8.08583	7.57011	18.8153	10.0685	7.36591	6.77532	9.78017	4.56794	46.7061
316.8	8.60536	8.0142	19.7835	10.7137	7.84643	7.26458	10.3713	4.76254	45.9204
345.6	9.10886	8.44369	20.7047	11.3468	8.3145	7.7447	10.9439	4.94375	45.1737
374.4	9.59791	8.86005	21.5844	11.9686	8.77125	8.21637	11.4998	5.11331	44.4645
403.2	10.0738	9.26452	22.4269	12.5798	9.21762	8.68018	12.0405	5.27262	43.7908
432	10.5377	9.65812	23.236	13.1811	9.6544	9.13664	12.5673	5.42283	43.1502
460.8	10.9906	10.0418	24.0149	13.7729	10.0823	9.58621	13.0814	5.5649	42.5405
489.6	11.4331	10.4162	24.7661	14.3557	10.5019	10.0293	13.5837	5.69966	41.9595
518.4	11.8662	10.7821	25.4919	14.9299	10.9138	10.4662	14.075	5.82778	41.4052
547.2	12.2903	11.14	26.1943	15.4959	11.3183	10.8972	14.556	5.94988	40.8758
576	12.7061	11.4905	26.8751	16.0541	11.7161	11.3227	15.0274	6.06648	40.3694
604.8	13.114	11.834	27.5358	16.6048	12.1073	11.7429	15.4898	6.17801	39.8845
633.6	13.5145	12.1709	28.1777	17.1482	12.4923	12.1579	15.9436	6.2849	39.4196
662.4	13.908	12.5017	28.802	17.6846	12.8715	12.5681	16.3893	6.38748	38.9734
691.2	14.2949	12.8266	29.4098	18.2143	13.2451	12.9736	16.8274	6.48608	38.5448
720	14.6754	13.1459	30.0022	18.7375	13.6134	13.3746	17.2582	6.58097	38.1325
748.8	15.0499	13.4599	30.5799	19.2543	13.9767	13.7712	17.682	6.6724	37.7356
777.6	15.4187	13.7689	31.1437	19.7651	14.335	14.1637	18.0992	6.76061	37.3531
806.4	15.7819	14.0731	31.6945	20.27	14.6887	14.5521	18.51	6.84579	36.9842
835.2	16.1399	14.3727	32.2328	20.7692	15.0378	14.9365	18.9148	6.92814	36.6281
864	16.4929	14.6679	32.7593	21.2627	15.3827	15.3171	19.3138	7.00783	36.2841
892.8	16.841	14.9589	33.2745	21.7508	15.7233	15.694	19.7071	7.085	35.9515
921.6	17.1845	15.2459	33.779	22.2337	16.06	16.0674	20.0951	7.1598	35.6296
950.4	17.5234	15.529	34.2732	22.7114	16.3928	16.4372	20.4778	7.23237	35.318
979.2	17.8581	15.8084	34.7576	23.1841	16.7218	16.8036	20.8556	7.30281	35.0161
1008	18.1885	16.0841	35.2327	23.6518	17.0471	17.1668	21.2285	7.37125	34.7233
1036.8	18.5149	16.3564	35.6987	24.1148	17.369	17.5267	21.5968	7.43778	34.4393
1065.6	18.8375	16.6254	36.156	24.5732	17.6874	17.8834	21.9605	7.50249	34.1636
1094.4	19.1562	16.8911	36.605	25.0269	18.0025	18.2371	22.3198	7.56549	33.8958
1123.2	19.4713	17.1537	37.0461	25.4762	18.3145	18.5878	22.6749	7.62684	33.6356
1152	19.7828	17.4133	37.4794	25.9211	18.6232	18.9355	23.0259	7.68662	33.3825
1180.8	20.0909	17.6699	37.9054	26.3618	18.929	19.2804	23.3729	7.74491	33.1363
1209.6	20.3957	17.9237	38.3241	26.7982	19.2317	19.6225	23.716	7.80177	32.8967
1238.4	20.6972	18.1747	38.736	27.2306	19.5316	19.9618	24.0553	7.85726	32.6633
1267.2	20.9956	18.4231	39.1411	27.6589	19.8287	20.2985	24.391	7.91144	32.4359
1296	21.2908	18.6688	39.5399	28.0833	20.123	20.6325	24.7231	7.96437	32.2143
1324.8	21.5831	18.912	39.9323	28.5038	20.4147	20.9639	25.0517	8.01609	31.9982
1353.6	21.8725	19.1528	40.3188	28.9205	20.7037	21.2928	25.3769	8.06666	31.7875
1382.4	22.1591	19.3912	40.6993	29.3335	20.9902	21.6193	25.6987	8.11611	31.5817
1411.2	22.4428	19.6272	41.0742	29.7428	21.2742	21.9432	26.0174	8.1645	31.3809
1440	22.7239	19.861	41.4436	30.1485	21.5558	22.2648	26.3329	8.21185	31.1847

[truncated: 9 more sheets: LOg1, Log 2, PRO, Pr2, Gom1, Gom2, M-B, Experimental data - SBO release, Rsqr adj, t25%, t50%]
