# Supplementary material for: A Comparative Study on the Structural, Physicochemical, Release, and Antioxidant Properties of Sodium Casein and Gelatin Films Containing Sea Buckthorn Oil
Source: Polymers (Basel). 2025 Jan 24;17(3):320. doi: 10.3390/polym17030320 (PMC11821040; doi:10.3390/polym17030320)
Supplement: Supplementary file 1 [file polymers-17-00320-s001.zip › Data S2.xlsx]

## Sheet: F-O
DDSolver 1.0		Dissolution Data Modeling of First-order Model
Time Unit	min			Analyst	Misia
Model	First-order			Date	2022-07-15
Equation	F=100*[1-Exp(-k1*t)]			Time	02:22:18
Time	No.1	No.2	No.3	No.4	No.5	No.6	No.7	No.8
(min)	F(%)	F(%)	F(%)	F(%)	F(%)	F(%)	F(%)	F(%)	Mean	SD	RSD(%)
0	0	0	0	0	0	0	0	0	0	0
2.5	15.0191	13.3523	8.09659	11.5057	15.8192	17.9379	17.5141	17.9379	14.6478	3.50193	23.9075
5	16.1515	15.3409	16.1932	16.9034	20.4802	22.4576	22.8814	22.3164	19.0906	3.24964	17.0222
10	16.7188	17.3295	17.8977	20.1705	21.3277	24.1525	24.0113	23.5876	20.6495	3.09237	14.9755
15	17.4283	18.1818	18.75	22.7273	22.4576	24.8588	25.1412	25.4237	21.8711	3.30387	15.1061
20	18.7018	19.3182	20.1705	24.5739	23.0226	25.4237	25.9887	26.5537	22.9691	3.16096	13.7618
30	18.9843	20.7386	21.875	26.7045	24.0113	26.9774	27.4011	28.3898	24.3853	3.50794	14.3855
40	20.5436	22.1591	23.7216	28.9773	24.8588	28.1073	28.8136	29.8023	25.8729	3.51664	13.592
50	20.8277	23.5795	25.142	31.9602	25.7062	28.8136	29.661	31.3559	27.1308	3.94124	14.5268
60	22.2426	24.5739	26.7045	34.375	26.5537	29.9435	31.0734	32.6271	28.5117	4.17195	14.6324
70	23.0932	25.8523	27.8409	36.0795	27.1186	30.5085	31.6384	33.7571	29.4861	4.30577	14.6027
80	23.6606	26.5625	28.6932	37.5	27.8249	31.3559	32.7684	35.1695	30.4419	4.61918	15.1738
90	24.0851	27.4148	29.6875	38.7784	28.3898	31.9209	33.3333	35.8757	31.1857	4.7734	15.3064
100	24.7938	28.267	30.5398	39.4886	28.6723	33.0508	33.8983	36.7232	31.9292	4.81258	15.0726
110	25.5016	28.8352	31.8182	40.9091	29.3785	33.7571	34.7458	37.7119	32.8322	5.0176	15.2826
120	26.0681	29.5455	32.3864	41.4773	30.226	34.4633	35.8757	38.8418	33.6105	5.09168	15.1491
130	26.4935	29.8295	33.2386	42.1875	30.9322	35.1695	36.7232	39.6893	34.2829	5.22737	15.2477
140	27.0593	30.1136	34.0909	43.1818	31.3559	35.8757	37.8531	40.678	35.026	5.46575	15.6048
150	27.4854	31.108	34.8011	43.608	31.9209	36.5819	38.1356	41.3842	35.6281	5.41388	15.1955
160	27.7687	31.6761	35.5114	44.6023	32.3446	37.0056	38.7006	42.0904	36.2125	5.59446	15.449
170	28.3353	32.5284	36.2216	45.1705	32.9096	37.5706	39.548	42.9379	36.9027	5.62097	15.2318
180	28.7598	32.6705	36.7898	46.0227	33.4746	37.9944	39.8305	43.5028	37.3806	5.74029	15.3563
190	29.1851	33.0966	37.358	46.3068	34.1808	38.5593	40.678	44.6328	37.9997	5.82145	15.3197
200	29.6097	34.233	39.0625	46.5909	34.7458	38.9831	41.5254	45.339	38.7612	5.76606	14.8759
210	29.7525	34.6591	39.4886	47.1591	35.3107	39.1949	42.0904	46.3277	39.2479	5.94705	15.1525
220	30.3183	34.8011	39.9148	47.7273	35.8757	39.8305	42.6554	46.8927	39.752	5.99509	15.0812
230	30.7444	35.7955	40.0568	48.0114	36.1582	40.113	43.2203	47.5989	40.2123	5.97679	14.8631
240	31.1706	36.0795	40.767	48.5795	36.5819	40.5367	43.7853	48.3051	40.7257	6.07791	14.924
250	31.7363	36.6477	41.3352	49.0057	37.15	41.034	44.6875	49.2734	41.3587	6.15052	14.8712
260	32.0204	37.0739	41.9034	49.2898	37.73	41.7834	45.2345	50.2533	41.9111	6.2542	14.9225
300	32.4466	38.6364	43.1818	51.4205	39.2655	44.0678	47.4576	52.5424	43.6273	6.80566	15.5995
380	34.5676	41.6193	46.4489	53.6932	41.6667	47.4576	50.565	55.6497	46.4585	6.99442	15.0552
420	36.6975	42.7557	48.4375	56.9602	43.5028	50.9887	53.9548	60.1695	49.1833	7.90332	16.0691
480	38.6821	45.5966	50.5682	59.233	44.6328	52.8249	56.2147	63.2768	51.3786	8.19001	15.9405
1200	40.5183	53.267	59.0909	62.0739	46.6888	54.8809	58.2707	65.3328	55.0154	8.15959	14.8315
Time	No.1	No.2	No.3	No.4	No.5	No.6	No.7	No.8
(min)	F(%)_Pre	F(%)_Pre	F(%)_Pre	F(%)_Pre	F(%)_Pre	F(%)_Pre	F(%)_Pre	F(%)_Pre	Mean	SD	RSD(%)
0	0	0	0	0	0	0	0	0	0	0
2.5	0.372356	0.478429	0.576327	0.806676	0.490268	0.608376	0.672458	0.786774	0.598958	0.152181	25.4077
5	0.743325	0.954569	1.14933	1.60684	0.978132	1.21305	1.34039	1.56736	1.19413	0.302527	25.3346
10	1.48112	1.90003	2.28545	3.18787	1.9467	2.41139	2.66282	3.11015	2.37319	0.597784	25.189
15	2.21344	2.83646	3.40852	4.74349	2.90579	3.59518	3.96753	4.62876	3.5374	0.885905	25.044
20	2.94031	3.76395	4.51868	6.27412	3.8555	4.76462	5.25474	6.12357	4.68694	1.16703	24.8996
30	4.37789	5.59246	6.70086	9.26198	5.72714	7.06112	7.77764	9.04326	6.94279	1.7088	24.6126
40	5.79417	7.38623	8.83317	12.1546	7.56235	9.30223	10.2334	11.8722	9.14228	2.22414	24.328
50	7.18948	9.14592	10.9167	14.955	9.36183	11.4893	12.6237	14.6131	11.2869	2.71403	24.0459
60	8.56411	10.8722	12.9527	17.6661	11.1263	13.6236	14.9504	17.2687	13.378	3.17944	23.7662
70	9.91839	12.5656	14.9421	20.2908	12.8564	15.7065	17.2151	19.8418	15.4171	3.6213	23.4889
80	11.2526	14.2269	16.8861	22.8318	14.5528	17.7391	19.4195	22.3348	17.4055	4.04051	23.214
90	12.5671	15.8566	18.7856	25.2919	16.2162	19.7228	21.5652	24.7503	19.3445	4.43792	22.9416
100	13.8621	17.4554	20.6417	27.6735	17.8472	21.6586	23.6538	27.0907	21.2354	4.81438	22.6715
110	15.1379	19.0237	22.4554	29.9791	19.4465	23.5477	25.6868	29.3583	23.0794	5.17069	22.4039
120	16.3948	20.5623	24.2277	32.2113	21.0146	25.3912	27.6656	31.5554	24.8779	5.50762	22.1386
130	17.6331	22.0716	25.9594	34.3723	22.5522	27.1903	29.5917	33.6841	26.6319	5.82593	21.8758
140	18.853	23.5523	27.6516	36.4644	24.0599	28.9461	31.4666	35.7466	28.3426	6.12635	21.6154
150	20.0549	25.0048	29.3051	38.4899	25.5382	30.6594	33.2915	37.745	30.0111	6.40956	21.3573
160	21.239	26.4297	30.9208	40.4507	26.9878	32.3315	35.0678	39.6812	31.6386	6.67625	21.1016
170	22.4056	27.8276	32.4995	42.3491	28.4091	33.9633	36.7969	41.5572	33.226	6.92706	20.8483
180	23.5548	29.1989	34.0422	44.1869	29.8028	35.5557	38.4798	43.3749	34.7745	7.16263	20.5974
190	24.6871	30.5441	35.5497	45.9662	31.1693	37.1097	40.118	45.136	36.285	7.38355	20.3488
200	25.8026	31.8638	37.0227	47.6887	32.5092	38.6262	41.7126	46.8423	37.7585	7.59042	20.1025
210	26.9015	33.1584	38.462	49.3563	33.823	40.1062	43.2647	48.4956	39.196	7.78379	19.8586
220	27.9842	34.4284	39.8684	50.9708	35.1113	41.5504	44.7754	50.0975	40.5983	7.96421	19.6171
230	29.0508	35.6743	41.2427	52.5338	36.3745	42.9599	46.246	51.6495	41.9664	8.1322	19.3779
240	30.1017	36.8965	42.5856	54.0469	37.6131	44.3353	47.6773	53.1533	43.3012	8.28827	19.141
250	31.137	38.0955	43.8977	55.5119	38.8276	45.6776	49.0706	54.6103	44.6035	8.43291	18.9064
260	32.1569	39.2717	45.1799	56.9301	40.0184	46.9875	50.4267	56.022	45.8742	8.56658	18.6741
300	36.0879	43.7572	50.0223	62.165	44.5544	51.9189	55.4998	61.2431	50.6561	9.00045	17.7678
380	43.2796	51.7588	58.4616	70.8035	52.6233	60.4481	64.1415	69.8994	58.927	9.46515	16.0625
420	46.5661	55.322	62.1307	74.3522	56.2061	64.1273	67.811	73.473	62.4986	9.53862	15.2621
480	51.1423	60.1795	67.0358	78.8832	61.0787	69.0144	72.6234	78.0539	67.2514	9.49904	14.1247
1200	83.3147	89.9939	93.7611	97.9509	90.5492	94.6556	96.0785	97.7437	93.006	4.90858	5.2777
Best-fit Values
Parameter	No.1	No.2	No.3	No.4	No.5	No.6	No.7	No.8	Mean	SD	RSD(%)
k1	0.0014922	0.00191831	0.00231198	0.00323979	0.00196589	0.00244094	0.00269892	0.00315954	0.00240345	0.000612419	25.4809
Secondary Parameter
Parameter	No.1	No.2	No.3	No.4	No.5	No.6	No.7	No.8	Mean	SD	RSD(%)
T25	192.79	149.967	124.431	88.7965	146.336	117.857	106.592	91.0519	127.228	34.8215	27.3694
T50	464.513	361.332	299.807	213.948	352.586	283.968	256.824	219.382	306.545	83.8996	27.3694
T75	929.025	722.665	599.615	427.896	705.172	567.936	513.648	438.765	613.09	167.799	27.3694
T80	1078.57	838.988	696.131	496.772	818.68	659.353	596.327	509.39	711.776	194.809	27.3694
T90	1543.08	1200.32	995.938	710.721	1171.27	943.321	853.151	728.772	1018.32	278.709	27.3694
Goodness of Fit
Parameter	No.1	No.2	No.3	No.4	No.5	No.6	No.7	No.8
N_observed	35	35	35	35	35	35	35	35
DF	34	34	34	34	34	34	34	34
R_obs-pre	0.871802	0.932436	0.941846	0.927084	0.884698	0.911827	0.928775	0.951386
Rsqr	-1.58799	-0.372752	0.0672182	0.0325518	-1.40029	-0.866412	-0.470242	0.0274155
Rsqr_adj	-1.58799	-0.372752	0.0672182	0.0325518	-1.40029	-0.866412	-0.470242	0.0274155
MSE	155.315	140.023	134.607	181.02	190.115	200.046	191.04	171.432
MSE_root	12.4625	11.8332	11.602	13.4544	13.7882	14.1438	13.8217	13.0932
Weighting	1	1	1	1	1	1	1	1
SS	5280.7	4760.8	4576.62	6154.67	6463.9	6801.56	6495.37	5828.68
WSS	5280.7	4760.8	4576.62	6154.67	6463.9	6801.56	6495.37	5828.68
AIC	302.013	298.386	297.005	307.374	309.09	310.872	309.26	305.469
MSC	-1.40737	-0.663366	-0.230123	-0.305638	-1.36126	-1.082	-0.800377	-0.330638
Predicted Data
Time	No.1	No.2	No.3	No.4	No.5	No.6	No.7	No.8
(min)	F(%)_Pre	F(%)_Pre	F(%)_Pre	F(%)_Pre	F(%)_Pre	F(%)_Pre	F(%)_Pre	F(%)_Pre	Mean	SD	RSD(%)
0	0	0	0	0	0	0	0	0	0	0
24	3.51792	4.49957	5.39761	7.48089	4.60857	5.68995	6.27208	7.30253	5.59614	1.38698	24.7845
48	6.91208	8.79667	10.5039	14.4021	9.00476	11.0561	12.1508	14.0718	10.8623	2.61804	24.1021
72	10.1868	12.9004	15.3345	20.8056	13.1983	16.117	17.6607	20.3467	15.8188	3.70693	23.4337
96	13.3464	16.8195	19.9044	26.7301	17.1987	20.8899	22.8251	26.1634	20.4847	4.66626	22.7793
120	16.3948	20.5623	24.2277	32.2113	21.0146	25.3912	27.6656	31.5554	24.8779	5.50762	22.1386
144	19.336	24.1366	28.3176	37.2825	24.6547	29.6364	32.2025	36.5535	29.015	6.24166	21.5118
168	22.1736	27.5502	32.1867	41.9743	28.1271	33.6401	36.4548	41.1867	32.9117	6.87814	20.8988
192	24.9115	30.8101	35.847	46.3152	31.4394	37.4159	40.4404	45.4816	36.5826	7.42603	20.2993
216	27.5531	33.9233	39.3097	50.3313	34.599	40.9769	44.176	49.4628	40.0415	7.89356	19.7134
240	30.1017	36.8965	42.5856	54.0469	37.6131	44.3353	47.6773	53.1533	43.3012	8.28827	19.141
264	32.5607	39.7359	45.6846	57.4846	40.4882	47.5026	50.959	56.5743	46.3737	8.61708	18.5818
288	34.9331	42.4475	48.6163	60.6652	43.2309	50.4897	54.0349	59.7455	49.2704	8.88633	18.0358
312	37.2221	45.0371	51.3898	63.6077	45.8471	53.3068	56.9179	62.6851	52.0017	9.10182	17.5029
336	39.4306	47.5102	54.0136	66.3302	48.3428	55.9636	59.62	65.41	54.5776	9.26886	16.9829
360	41.5614	49.872	56.4957	68.849	50.7235	58.4693	62.1527	67.9359	57.0074	9.39233	16.4756
384	43.6172	52.1276	58.8439	71.1794	52.9944	60.8324	64.5265	70.2774	59.2998	9.47667	15.9809
408	45.6007	54.2816	61.0654	73.3354	55.1607	63.061	66.7514	72.4479	61.463	9.52595	15.4987
432	47.5144	56.3388	63.1669	75.3302	57.2271	65.1628	68.8368	74.4599	63.5046	9.54389	15.0287
456	49.3608	58.3033	65.155	77.1757	59.1984	67.145	70.7914	76.325	65.4318	9.53389	14.5707
480	51.1423	60.1795	67.0358	78.8832	61.0787	69.0144	72.6234	78.0539	67.2514	9.49904	14.1247
504	52.861	61.9712	68.8151	80.4629	62.8725	70.7775	74.3405	79.6565	68.9696	9.44217	13.6903
528	54.5193	63.6824	70.4983	81.9244	64.5835	72.4403	75.9498	81.1421	70.5925	9.36585	13.2675
552	56.1193	65.3165	72.0907	83.2766	66.2157	74.0084	77.4583	82.5192	72.1256	9.27245	12.856
576	57.663	66.8771	73.5971	84.5277	67.7727	75.4873	78.8721	83.7957	73.5741	9.16408	12.4556
600	59.1524	68.3675	75.0223	85.6852	69.2579	76.8821	80.1973	84.979	74.943	9.04269	12.0661
624	60.5894	69.7908	76.3705	86.756	70.6747	78.1975	81.4393	86.076	76.2368	8.91004	11.6873
648	61.9758	71.1501	77.6459	87.7468	72.0261	79.438	82.6035	87.0928	77.4599	8.76774	11.3191
672	63.3135	72.4482	78.8525	88.6635	73.3153	80.608	83.6946	88.0353	78.6164	8.61723	10.9611
696	64.6041	73.6879	79.9939	89.5115	74.5451	81.7114	84.7173	88.909	79.71	8.45984	10.6133
720	65.8493	74.8719	81.0738	90.2962	75.7182	82.752	85.6758	89.719	80.7445	8.29674	10.2753
744	67.0507	76.0025	82.0954	91.0221	76.8373	83.7334	86.5742	90.4697	81.7232	8.12901	9.947
768	68.2098	77.0823	83.0618	91.6937	77.9047	84.659	87.4163	91.1657	82.6492	7.95761	9.62818
792	69.3281	78.1135	83.976	92.3151	78.923	85.5319	88.2056	91.8108	83.5255	7.78343	9.31863
816	70.4072	79.0983	84.8409	92.89	79.8944	86.3551	88.9453	92.4088	84.355	7.60724	9.01812
840	71.4482	80.0388	85.6592	93.4219	80.821	87.1315	89.6387	92.9632	85.1403	7.42974	8.72647
864	72.4526	80.937	86.4332	93.914	81.7048	87.8637	90.2886	93.477	85.8839	7.25156	8.44345
888	73.4217	81.7947	87.1655	94.3693	82.548	88.5542	90.8977	93.9534	86.5881	7.07327	8.16888
912	74.3567	82.6139	87.8583	94.7905	83.3523	89.2055	91.4686	94.3949	87.2551	6.89536	7.90253
936	75.2588	83.3962	88.5136	95.1802	84.1195	89.8197	92.0037	94.8043	87.887	6.71828	7.64422
960	76.1292	84.1433	89.1336	95.5408	84.8514	90.399	92.5052	95.1837	88.4858	6.54241	7.39374
984	76.969	84.8568	89.7201	95.8744	85.5495	90.9452	92.9753	95.5354	89.0532	6.36811	7.1509
1008	77.7792	85.5381	90.275	96.183	86.2155	91.4605	93.4159	95.8614	89.5911	6.19567	6.9155
1032	78.5609	86.1889	90.7999	96.4686	86.8507	91.9464	93.8288	96.1636	90.101	6.02537	6.68735
1056	79.3151	86.8103	91.2965	96.7327	87.4567	92.4046	94.2159	96.4438	90.5845	5.85742	6.46626
1080	80.0428	87.4038	91.7663	96.9772	88.0348	92.8368	94.5787	96.7035	91.043	5.69204	6.25204
1104	80.7449	87.9706	92.2107	97.2033	88.5862	93.2444	94.9187	96.9442	91.4779	5.52939	6.04451
1128	81.4222	88.5118	92.6312	97.4125	89.1122	93.6288	95.2374	97.1674	91.8904	5.3696	5.84349
1152	82.0758	89.0287	93.0289	97.6061	89.614	93.9913	95.5361	97.3742	92.2819	5.21281	5.64879
1176	82.7063	89.5224	93.4052	97.7852	90.0926	94.3332	95.8161	97.566	92.6534	5.05911	5.46026
1200	83.3147	89.9939	93.7611	97.9509	90.5492	94.6556	96.0785	97.7437	93.006	4.90858	5.2777

## Sheet: hig
DDSolver 1.0		Dissolution Data Modeling of Higuchi Model
Time Unit	min			Analyst	Misia
Model	Higuchi			Date	2022-07-15
Equation	F=kH*t^0.5			Time	02:20:48
Time	No.1	No.2	No.3	No.4	No.5	No.6	No.7	No.8
(min)	F(%)	F(%)	F(%)	F(%)	F(%)	F(%)	F(%)	F(%)	Mean	SD	RSD(%)
0	0	0	0	0	0	0	0	0	0	0
2.5	15.0191	13.3523	8.09659	11.5057	15.8192	17.9379	17.5141	17.9379	14.6478	3.50193	23.9075
5	16.1515	15.3409	16.1932	16.9034	20.4802	22.4576	22.8814	22.3164	19.0906	3.24964	17.0222
10	16.7188	17.3295	17.8977	20.1705	21.3277	24.1525	24.0113	23.5876	20.6495	3.09237	14.9755
15	17.4283	18.1818	18.75	22.7273	22.4576	24.8588	25.1412	25.4237	21.8711	3.30387	15.1061
20	18.7018	19.3182	20.1705	24.5739	23.0226	25.4237	25.9887	26.5537	22.9691	3.16096	13.7618
30	18.9843	20.7386	21.875	26.7045	24.0113	26.9774	27.4011	28.3898	24.3853	3.50794	14.3855
40	20.5436	22.1591	23.7216	28.9773	24.8588	28.1073	28.8136	29.8023	25.8729	3.51664	13.592
50	20.8277	23.5795	25.142	31.9602	25.7062	28.8136	29.661	31.3559	27.1308	3.94124	14.5268
60	22.2426	24.5739	26.7045	34.375	26.5537	29.9435	31.0734	32.6271	28.5117	4.17195	14.6324
70	23.0932	25.8523	27.8409	36.0795	27.1186	30.5085	31.6384	33.7571	29.4861	4.30577	14.6027
80	23.6606	26.5625	28.6932	37.5	27.8249	31.3559	32.7684	35.1695	30.4419	4.61918	15.1738
90	24.0851	27.4148	29.6875	38.7784	28.3898	31.9209	33.3333	35.8757	31.1857	4.7734	15.3064
100	24.7938	28.267	30.5398	39.4886	28.6723	33.0508	33.8983	36.7232	31.9292	4.81258	15.0726
110	25.5016	28.8352	31.8182	40.9091	29.3785	33.7571	34.7458	37.7119	32.8322	5.0176	15.2826
120	26.0681	29.5455	32.3864	41.4773	30.226	34.4633	35.8757	38.8418	33.6105	5.09168	15.1491
130	26.4935	29.8295	33.2386	42.1875	30.9322	35.1695	36.7232	39.6893	34.2829	5.22737	15.2477
140	27.0593	30.1136	34.0909	43.1818	31.3559	35.8757	37.8531	40.678	35.026	5.46575	15.6048
150	27.4854	31.108	34.8011	43.608	31.9209	36.5819	38.1356	41.3842	35.6281	5.41388	15.1955
160	27.7687	31.6761	35.5114	44.6023	32.3446	37.0056	38.7006	42.0904	36.2125	5.59446	15.449
170	28.3353	32.5284	36.2216	45.1705	32.9096	37.5706	39.548	42.9379	36.9027	5.62097	15.2318
180	28.7598	32.6705	36.7898	46.0227	33.4746	37.9944	39.8305	43.5028	37.3806	5.74029	15.3563
190	29.1851	33.0966	37.358	46.3068	34.1808	38.5593	40.678	44.6328	37.9997	5.82145	15.3197
200	29.6097	34.233	39.0625	46.5909	34.7458	38.9831	41.5254	45.339	38.7612	5.76606	14.8759
210	29.7525	34.6591	39.4886	47.1591	35.3107	39.1949	42.0904	46.3277	39.2479	5.94705	15.1525
220	30.3183	34.8011	39.9148	47.7273	35.8757	39.8305	42.6554	46.8927	39.752	5.99509	15.0812
230	30.7444	35.7955	40.0568	48.0114	36.1582	40.113	43.2203	47.5989	40.2123	5.97679	14.8631
240	31.1706	36.0795	40.767	48.5795	36.5819	40.5367	43.7853	48.3051	40.7257	6.07791	14.924
250	31.7363	36.6477	41.3352	49.0057	37.15	41.034	44.6875	49.2734	41.3587	6.15052	14.8712
260	32.0204	37.0739	41.9034	49.2898	37.73	41.7834	45.2345	50.2533	41.9111	6.2542	14.9225
300	32.4466	38.6364	43.1818	51.4205	39.2655	44.0678	47.4576	52.5424	43.6273	6.80566	15.5995
380	34.5676	41.6193	46.4489	53.6932	41.6667	47.4576	50.565	55.6497	46.4585	6.99442	15.0552
420	36.6975	42.7557	48.4375	56.9602	43.5028	50.9887	53.9548	60.1695	49.1833	7.90332	16.0691
480	38.6821	45.5966	50.5682	59.233	44.6328	52.8249	56.2147	63.2768	51.3786	8.19001	15.9405
1200	40.5183	53.267	59.0909	62.0739	46.6888	54.8809	58.2707	65.3328	55.0154	8.15959	14.8315
Time	No.1	No.2	No.3	No.4	No.5	No.6	No.7	No.8
(min)	F(%)_Pre	F(%)_Pre	F(%)_Pre	F(%)_Pre	F(%)_Pre	F(%)_Pre	F(%)_Pre	F(%)_Pre	Mean	SD	RSD(%)
0	0	0	0	0	0	0	0	0	0	0
2.5	3.06213	3.57678	3.98572	4.76185	3.60028	4.09787	4.33794	4.75684	4.02243	0.596616	14.8323
5	4.33051	5.05833	5.63666	6.73427	5.09157	5.79527	6.13477	6.72718	5.68857	0.843743	14.8323
10	6.12427	7.15356	7.97144	9.5237	7.20057	8.19575	8.67588	9.51367	8.04485	1.19323	14.8323
15	7.50066	8.76128	9.76298	11.6641	8.81886	10.0377	10.6257	11.6518	9.85289	1.46141	14.8323
20	8.66102	10.1167	11.2733	13.4685	10.1831	11.5905	12.2695	13.4544	11.3771	1.68749	14.8323
30	10.6075	12.3903	13.8069	16.4955	12.4718	14.1954	15.0271	16.4782	13.9341	2.06674	14.8323
40	12.2485	14.3071	15.9429	19.0474	14.4011	16.3915	17.3518	19.0273	16.0897	2.38647	14.8323
50	13.6943	15.9958	17.8247	21.2956	16.101	18.3262	19.3999	21.2732	17.9888	2.66815	14.8323
60	15.0013	17.5226	19.526	23.3282	17.6377	20.0754	21.2515	23.3036	19.7058	2.92281	14.8323
70	16.2033	18.9265	21.0904	25.1973	19.0509	21.6839	22.9542	25.1708	21.2847	3.157	14.8323
80	17.322	20.2333	22.5466	26.9371	20.3663	23.1811	24.5391	26.9087	22.7543	3.37497	14.8323
90	18.3728	21.4607	23.9143	28.5711	21.6017	24.5872	26.0276	28.541	24.1346	3.5797	14.8323
100	19.3666	22.6215	25.2079	30.1166	22.7702	25.9172	27.4355	30.0849	25.4401	3.77333	14.8323
110	20.3119	23.7257	26.4383	31.5865	23.8816	27.1822	28.7746	31.5533	26.6818	3.95751	14.8323
120	21.2151	24.7807	27.6139	32.991	24.9435	28.3909	30.0541	32.9563	27.8682	4.13348	14.8323
130	22.0814	25.7925	28.7414	34.3382	25.962	29.5502	31.2813	34.302	29.0061	4.30226	14.8323
140	22.9149	26.7662	29.8264	35.6344	26.9421	30.6657	32.4622	35.5969	30.1011	4.46467	14.8323
150	23.7192	27.7056	30.8732	36.8851	27.8877	31.742	33.6015	36.8463	31.1576	4.62137	14.8323
160	24.4971	28.6142	31.8858	38.0948	28.8023	32.783	34.7035	38.0547	32.1794	4.77293	14.8323
170	25.251	29.4949	32.8671	39.2672	29.6887	33.7919	35.7716	39.2259	33.1698	4.91983	14.8323
180	25.9831	30.35	33.8199	40.4056	30.5494	34.7716	36.8086	40.3631	34.1314	5.06246	14.8323
190	26.6951	31.1816	34.7467	41.5128	31.3866	35.7244	37.8173	41.4691	35.0667	5.20118	14.8323
200	27.3886	31.9917	35.6494	42.5913	32.2019	36.6525	38.7997	42.5464	35.9777	5.3363	14.8323
210	28.0649	32.7817	36.5297	43.6431	32.9972	37.5576	39.7579	43.5971	36.8661	5.46808	14.8323
220	28.7254	33.5532	37.3894	44.6701	33.7737	38.4415	40.6935	44.6231	37.7337	5.59676	14.8323
230	29.3709	34.3073	38.2297	45.674	34.5327	39.3054	41.608	45.626	38.5818	5.72254	14.8323
240	30.0027	35.0451	39.0519	46.6564	35.2754	40.1508	42.5029	46.6073	39.4116	5.84562	14.8323
250	30.6213	35.7678	39.8572	47.6185	36.0028	40.9787	43.3794	47.5684	40.2243	5.96616	14.8323
260	31.2278	36.4761	40.6465	48.5615	36.7158	41.7903	44.2385	48.5104	41.0209	6.08432	14.8323
300	33.544	39.1817	43.6614	52.1634	39.4391	44.8899	47.5197	52.1085	44.0635	6.53561	14.8323
380	37.7525	44.0975	49.1392	58.708	44.3873	50.522	53.4817	58.6462	49.5918	7.35558	14.8323
420	39.6898	46.3604	51.6608	61.7206	46.665	53.1145	56.2261	61.6557	52.1366	7.73303	14.8323
480	42.4302	49.5613	55.2277	65.9821	49.887	56.7818	60.1082	65.9127	55.7364	8.26696	14.8323
1200	67.088	78.3633	87.3227	104.327	78.8783	89.7799	95.0395	104.217	88.127	13.0712	14.8323
Best-fit Values
Parameter	No.1	No.2	No.3	No.4	No.5	No.6	No.7	No.8	Mean	SD	RSD(%)
kH	1.93666	2.26215	2.52079	3.01166	2.27702	2.59172	2.74355	3.00849	2.54401	0.377333	14.8323
Secondary Parameter
Parameter	No.1	No.2	No.3	No.4	No.5	No.6	No.7	No.8	Mean	SD	RSD(%)
T25	166.637	122.134	98.3573	68.9079	120.544	93.0472	83.0335	69.0532	102.714	32.8566	31.9883
T50	666.549	488.535	393.429	275.632	482.177	372.189	332.134	276.213	410.857	131.426	31.9883
T75	1499.73	1099.2	885.216	620.171	1084.9	837.424	747.301	621.478	924.428	295.709	31.9883
T80	1706.36	1250.65	1007.18	705.617	1234.37	952.803	850.263	707.104	1051.79	336.451	31.9883
T90	2159.62	1582.85	1274.71	893.046	1562.25	1205.89	1076.11	894.929	1331.18	425.821	31.9883
Goodness of Fit
Parameter	No.1	No.2	No.3	No.4	No.5	No.6	No.7	No.8
N_observed	35	35	35	35	35	35	35	35
DF	34	34	34	34	34	34	34	34
R_obs-pre	0.922398	0.959513	0.956515	0.915698	0.91156	0.922848	0.929398	0.94073
Rsqr	0.0798491	0.519271	0.636882	0.410295	-0.0451174	0.0768846	0.227357	0.428688
Rsqr_adj	0.0798491	0.519271	0.636882	0.410295	-0.0451174	0.0768846	0.227357	0.428688
MSE	55.2216	49.0353	52.4003	110.34	82.7784	98.9414	100.396	100.702
MSE_root	7.43113	7.00252	7.2388	10.5043	9.09826	9.94693	10.0198	10.035
Weighting	1	1	1	1	1	1	1	1
SS	1877.54	1667.2	1781.61	3751.56	2814.46	3364.01	3413.45	3423.86
WSS	1877.54	1667.2	1781.61	3751.56	2814.46	3364.01	3413.45	3423.86
AIC	265.82	261.662	263.985	290.047	279.988	286.231	286.742	286.848
MSC	-0.37327	0.385904	0.713321	0.189402	-0.529803	-0.377978	-0.157012	0.201384
Predicted Data
Time	No.1	No.2	No.3	No.4	No.5	No.6	No.7	No.8
(min)	F(%)_Pre	F(%)_Pre	F(%)_Pre	F(%)_Pre	F(%)_Pre	F(%)_Pre	F(%)_Pre	F(%)_Pre	Mean	SD	RSD(%)
0	0	0	0	0	0	0	0	0	0	0
24	9.48767	11.0822	12.3493	14.754	11.1551	12.6968	13.4406	14.7385	12.463	1.84855	14.8323
48	13.4176	15.6727	17.4645	20.8654	15.7757	17.956	19.0079	20.8434	17.6254	2.61424	14.8323
72	16.4331	19.195	21.3896	25.5548	19.3212	21.9915	23.2798	25.5279	21.5866	3.20178	14.8323
96	18.9753	22.1645	24.6986	29.5081	22.3101	25.3936	26.8812	29.477	24.9261	3.6971	14.8323
120	21.2151	24.7807	27.6139	32.991	24.9435	28.3909	30.0541	32.9563	27.8682	4.13348	14.8323
144	23.24	27.1458	30.2495	36.1399	27.3242	31.1007	32.9226	36.1019	30.5281	4.528	14.8323
168	25.102	29.3209	32.6732	39.0355	29.5136	33.5926	35.5605	38.9945	32.9741	4.8908	14.8323
192	26.8352	31.3453	34.9291	41.7307	31.5513	35.912	38.0158	41.6868	35.2508	5.22848	14.8323
216	28.463	33.2467	37.0479	44.2621	33.4652	38.0904	40.3218	44.2156	37.3891	5.54565	14.8323
240	30.0027	35.0451	39.0519	46.6564	35.2754	40.1508	42.5029	46.6073	39.4116	5.84562	14.8323
264	31.467	36.7557	40.958	48.9336	36.9972	42.1105	44.5775	48.8821	41.3352	6.13094	14.8323
288	32.8663	38.39	42.7792	51.1095	38.6423	43.983	46.5596	51.0557	43.1732	6.40356	14.8323
312	34.2083	39.9576	44.526	53.1965	40.2202	45.7789	48.4608	53.1405	44.9361	6.66504	14.8323
336	35.4996	41.466	46.2068	55.2046	41.7385	47.5071	50.2902	55.1465	46.6324	6.91663	14.8323
360	36.7456	42.9214	47.8286	57.1422	43.2034	49.1745	52.0553	57.082	48.2691	7.1594	14.8323
384	37.9507	44.329	49.3972	59.0162	44.6203	50.7872	53.7625	58.9541	49.8521	7.39419	14.8323
408	39.1187	45.6933	50.9175	60.8325	45.9935	52.3502	55.4171	60.7685	51.3864	7.62176	14.8323
432	40.2528	47.018	52.3936	62.5961	47.327	53.8679	57.0237	62.5302	52.8762	7.84273	14.8323
456	41.3558	48.3064	53.8293	64.3114	48.6238	55.344	58.5863	64.2437	54.3251	8.05764	14.8323
480	42.4302	49.5613	55.2277	65.9821	49.887	56.7818	60.1082	65.9127	55.7364	8.26696	14.8323
504	43.478	50.7852	56.5916	67.6115	51.119	58.184	61.5926	67.5404	57.1128	8.47111	14.8323
528	44.5011	51.9803	57.9233	69.2026	52.3219	59.5532	63.0421	69.1298	58.4568	8.67046	14.8323
552	45.5013	53.1486	59.2252	70.7579	53.4979	60.8917	64.4589	70.6835	59.7706	8.86533	14.8323
576	46.4799	54.2917	60.499	72.2798	54.6485	62.2013	65.8453	72.2037	61.0561	9.056	14.8323
600	47.4384	55.4112	61.7465	73.7702	55.7754	63.484	67.2031	73.6926	62.3152	9.24274	14.8323
624	48.3778	56.5086	62.9693	75.2312	56.8799	64.7412	68.5339	75.152	63.5492	9.42578	14.8323
648	49.2994	57.585	64.1688	76.6643	57.9635	65.9745	69.8395	76.5836	64.7598	9.60534	14.8323
672	50.204	58.6417	65.3463	78.0711	59.0271	67.1851	71.121	77.9889	65.9482	9.7816	14.8323
696	51.0927	59.6797	66.503	79.453	60.0719	68.3743	72.3799	79.3694	67.1155	9.95474	14.8323
720	51.9661	60.7	67.6399	80.8112	61.0989	69.5432	73.6173	80.7262	68.2628	10.1249	14.8323
744	52.8251	61.7033	68.758	82.147	62.1088	70.6928	74.8342	82.0606	69.3912	10.2923	14.8323
768	53.6704	62.6907	69.8582	83.4615	63.1026	71.8239	76.0316	83.3737	70.5016	10.457	14.8323
792	54.5025	63.6627	70.9413	84.7555	64.081	72.9375	77.2104	84.6663	71.5947	10.6191	14.8323
816	55.3222	64.62	72.0082	86.0301	65.0447	74.0344	78.3716	85.9396	72.6713	10.7788	14.8323
840	56.1298	65.5635	73.0594	87.2861	65.9943	75.1152	79.5157	87.1943	73.7323	10.9362	14.8323
864	56.926	66.4935	74.0958	88.5243	66.9304	76.1808	80.6437	88.4311	74.7782	11.0913	14.8323
888	57.7113	67.4107	75.1178	89.7454	67.8537	77.2316	81.7561	89.6509	75.8097	11.2443	14.8323
912	58.4859	68.3156	76.1262	90.95	68.7645	78.2683	82.8535	90.8543	76.8273	11.3952	14.8323
936	59.2505	69.2086	77.1213	92.139	69.6634	79.2915	83.9366	92.042	77.8316	11.5442	14.8323
960	60.0053	70.0903	78.1038	93.3128	70.5509	80.3016	85.0059	93.2146	78.8231	11.6912	14.8323
984	60.7507	70.961	79.0741	94.472	71.4273	81.2992	86.0619	94.3726	79.8023	11.8365	14.8323
1008	61.4871	71.8212	80.0326	95.6171	72.2931	82.2846	87.1051	95.5165	80.7697	11.98	14.8323
1032	62.2148	72.6711	80.9798	96.7487	73.1487	83.2584	88.136	96.6469	81.7256	12.1217	14.8323
1056	62.9341	73.5113	81.916	97.8673	73.9944	84.221	89.1549	97.7643	82.6704	12.2619	14.8323
1080	63.6452	74.342	82.8416	98.9731	74.8305	85.1727	90.1624	98.869	83.6046	12.4004	14.8323
1104	64.3485	75.1634	83.757	100.067	75.6574	86.1139	91.1587	99.9615	84.5284	12.5375	14.8323
1128	65.0442	75.9761	84.6625	101.149	76.4753	87.0448	92.1442	101.042	85.4422	12.673	14.8323
1152	65.7325	76.7801	85.5584	102.219	77.2846	87.966	93.1193	102.111	86.3464	12.8071	14.8323
1176	66.4137	77.5757	86.4451	103.278	78.0855	88.8776	94.0843	103.17	87.2412	12.9398	14.8323
1200	67.088	78.3633	87.3227	104.327	78.8783	89.7799	95.0395	104.217	88.127	13.0712	14.8323

## Sheet: K-P
DDSolver 1.0		Dissolution Data Modeling of Korsmeyer-Peppas Model
Time Unit	min			Analyst	Misia
Model	Korsmeyer-Peppas			Date	2022-07-15
Equation	F=kKP*t^n			Time	02:23:29
Time	No.1	No.2	No.3	No.4	No.5	No.6	No.7	No.8
(min)	F(%)	F(%)	F(%)	F(%)	F(%)	F(%)	F(%)	F(%)	Mean	SD	RSD(%)
0	0	0	0	0	0	0	0	0	0	0
2.5	15.0191	13.3523	8.09659	11.5057	15.8192	17.9379	17.5141	17.9379	14.6478	3.50193	23.9075
5	16.1515	15.3409	16.1932	16.9034	20.4802	22.4576	22.8814	22.3164	19.0906	3.24964	17.0222
10	16.7188	17.3295	17.8977	20.1705	21.3277	24.1525	24.0113	23.5876	20.6495	3.09237	14.9755
15	17.4283	18.1818	18.75	22.7273	22.4576	24.8588	25.1412	25.4237	21.8711	3.30387	15.1061
20	18.7018	19.3182	20.1705	24.5739	23.0226	25.4237	25.9887	26.5537	22.9691	3.16096	13.7618
30	18.9843	20.7386	21.875	26.7045	24.0113	26.9774	27.4011	28.3898	24.3853	3.50794	14.3855
40	20.5436	22.1591	23.7216	28.9773	24.8588	28.1073	28.8136	29.8023	25.8729	3.51664	13.592
50	20.8277	23.5795	25.142	31.9602	25.7062	28.8136	29.661	31.3559	27.1308	3.94124	14.5268
60	22.2426	24.5739	26.7045	34.375	26.5537	29.9435	31.0734	32.6271	28.5117	4.17195	14.6324
70	23.0932	25.8523	27.8409	36.0795	27.1186	30.5085	31.6384	33.7571	29.4861	4.30577	14.6027
80	23.6606	26.5625	28.6932	37.5	27.8249	31.3559	32.7684	35.1695	30.4419	4.61918	15.1738
90	24.0851	27.4148	29.6875	38.7784	28.3898	31.9209	33.3333	35.8757	31.1857	4.7734	15.3064
100	24.7938	28.267	30.5398	39.4886	28.6723	33.0508	33.8983	36.7232	31.9292	4.81258	15.0726
110	25.5016	28.8352	31.8182	40.9091	29.3785	33.7571	34.7458	37.7119	32.8322	5.0176	15.2826
120	26.0681	29.5455	32.3864	41.4773	30.226	34.4633	35.8757	38.8418	33.6105	5.09168	15.1491
130	26.4935	29.8295	33.2386	42.1875	30.9322	35.1695	36.7232	39.6893	34.2829	5.22737	15.2477
140	27.0593	30.1136	34.0909	43.1818	31.3559	35.8757	37.8531	40.678	35.026	5.46575	15.6048
150	27.4854	31.108	34.8011	43.608	31.9209	36.5819	38.1356	41.3842	35.6281	5.41388	15.1955
160	27.7687	31.6761	35.5114	44.6023	32.3446	37.0056	38.7006	42.0904	36.2125	5.59446	15.449
170	28.3353	32.5284	36.2216	45.1705	32.9096	37.5706	39.548	42.9379	36.9027	5.62097	15.2318
180	28.7598	32.6705	36.7898	46.0227	33.4746	37.9944	39.8305	43.5028	37.3806	5.74029	15.3563
190	29.1851	33.0966	37.358	46.3068	34.1808	38.5593	40.678	44.6328	37.9997	5.82145	15.3197
200	29.6097	34.233	39.0625	46.5909	34.7458	38.9831	41.5254	45.339	38.7612	5.76606	14.8759
210	29.7525	34.6591	39.4886	47.1591	35.3107	39.1949	42.0904	46.3277	39.2479	5.94705	15.1525
220	30.3183	34.8011	39.9148	47.7273	35.8757	39.8305	42.6554	46.8927	39.752	5.99509	15.0812
230	30.7444	35.7955	40.0568	48.0114	36.1582	40.113	43.2203	47.5989	40.2123	5.97679	14.8631
240	31.1706	36.0795	40.767	48.5795	36.5819	40.5367	43.7853	48.3051	40.7257	6.07791	14.924
250	31.7363	36.6477	41.3352	49.0057	37.15	41.034	44.6875	49.2734	41.3587	6.15052	14.8712
260	32.0204	37.0739	41.9034	49.2898	37.73	41.7834	45.2345	50.2533	41.9111	6.2542	14.9225
300	32.4466	38.6364	43.1818	51.4205	39.2655	44.0678	47.4576	52.5424	43.6273	6.80566	15.5995
380	34.5676	41.6193	46.4489	53.6932	41.6667	47.4576	50.565	55.6497	46.4585	6.99442	15.0552
420	36.6975	42.7557	48.4375	56.9602	43.5028	50.9887	53.9548	60.1695	49.1833	7.90332	16.0691
480	38.6821	45.5966	50.5682	59.233	44.6328	52.8249	56.2147	63.2768	51.3786	8.19001	15.9405
1200	40.5183	53.267	59.0909	62.0739	46.6888	54.8809	58.2707	65.3328	55.0154	8.15959	14.8315
Time	No.1	No.2	No.3	No.4	No.5	No.6	No.7	No.8
(min)	F(%)_Pre	F(%)_Pre	F(%)_Pre	F(%)_Pre	F(%)_Pre	F(%)_Pre	F(%)_Pre	F(%)_Pre	Mean	SD	RSD(%)
0	0	0	0	0	0	0	0	0	0	0
2.5	12.1405	11.2308	11.3018	15.8927	14.9924	16.3105	16.1106	15.7452	14.2156	2.2501	15.8284
5	13.9783	13.3993	13.6959	18.7947	17.1319	18.7664	18.7358	18.6364	16.6423	2.50824	15.0714
10	16.0943	15.9864	16.5973	22.2265	19.5766	21.5922	21.7888	22.0586	19.4901	2.82769	14.5084
15	17.4776	17.7256	18.5716	24.5176	21.1654	23.4385	23.8004	24.3447	21.3802	3.05302	14.2797
20	18.5306	19.0731	20.1132	26.2849	22.3702	24.8434	25.3393	26.1091	22.833	3.23444	14.1657
30	20.1233	21.148	22.5057	28.9944	24.1857	26.9677	27.6786	28.8151	25.0523	3.52621	14.0754
40	21.3356	22.7557	24.374	31.0845	25.5625	28.5842	29.4682	30.9034	26.7585	3.76291	14.0625
50	22.3261	24.0865	25.9292	32.8089	26.6841	29.9045	30.9357	32.6269	28.1627	3.96585	14.0819
60	23.1694	25.2313	27.2733	34.2886	27.637	31.0284	32.1888	34.1063	29.3654	4.14549	14.1169
70	23.9072	26.2416	28.464	35.5916	28.4692	32.0115	33.2878	35.4092	30.4228	4.30783	14.1599
80	24.5653	27.1494	29.5373	36.7603	29.2103	32.8883	34.27	36.5781	31.3699	4.4567	14.2069
90	25.1608	27.9762	30.5176	37.823	29.88	33.6816	35.1605	37.6411	32.2301	4.59471	14.256
100	25.7057	28.7371	31.422	38.7996	30.492	34.4074	35.9766	38.6181	33.0198	4.72373	14.3057
110	26.2088	29.4432	32.2632	39.7048	31.0565	35.0774	36.7312	39.5238	33.7511	4.84515	14.3555
120	26.6767	30.103	33.0509	40.5495	31.5809	35.7005	37.4339	40.3691	34.4331	4.96005	14.4049
130	27.1145	30.723	33.7924	41.3425	32.0711	36.2835	38.0922	41.1627	35.0727	5.06928	14.4536
140	27.5262	31.3084	34.4937	42.0905	32.5318	36.8317	38.712	41.9113	35.6757	5.17351	14.5015
150	27.9151	31.8634	35.1598	42.799	32.9666	37.3495	39.298	42.6205	36.2465	5.2733	14.5484
160	28.2839	32.3915	35.7944	43.4726	33.3787	37.8405	39.8543	43.2948	36.7888	5.36912	14.5944
170	28.6348	32.8955	36.401	44.115	33.7704	38.3075	40.384	43.9379	37.3058	5.46134	14.6394
180	28.9696	33.3779	36.9824	44.7293	34.1439	38.7532	40.8898	44.553	37.7999	5.55031	14.6834
190	29.2898	33.8407	37.5408	45.3183	34.501	39.1795	41.3742	45.1427	38.2734	5.6363	14.7264
200	29.597	34.2857	38.0784	45.8843	34.8433	39.5883	41.8389	45.7094	38.7282	5.71956	14.7685
210	29.8921	34.7144	38.5969	46.4291	35.172	39.9811	42.2859	46.255	39.1658	5.8003	14.8096
220	30.1762	35.1281	39.0978	46.9547	35.4883	40.3592	42.7165	46.7814	39.5878	5.87871	14.8498
230	30.4502	35.5281	39.5826	47.4624	35.7932	40.7239	43.132	47.2899	39.9953	5.95496	14.8892
240	30.7149	35.9153	40.0523	47.9537	36.0875	41.0761	43.5337	47.7819	40.3894	6.0292	14.9277
250	30.971	36.2906	40.5081	48.4297	36.3722	41.4168	43.9224	48.2587	40.7712	6.10155	14.9654
260	31.219	36.655	40.9509	48.8915	36.6477	41.7468	44.2992	48.7212	41.1414	6.17214	15.0023
300	32.1408	38.0156	42.608	50.6139	37.671	42.9734	45.7016	50.4468	42.5214	6.43884	15.1426
380	33.7236	40.3746	45.4934	53.5932	39.4244	45.079	48.116	53.4321	44.9045	6.9124	15.3935
420	34.417	41.417	46.7732	54.9069	40.1911	46.0012	49.1763	54.7487	45.9539	7.12595	15.5067
480	35.3644	42.8498	48.5369	56.7098	41.2373	47.2612	50.6274	56.5559	47.3929	7.42361	15.664
1200	42.608	54.1129	62.572	70.7852	49.1896	56.8892	61.809	70.6745	58.5801	9.91179	16.9201
Best-fit Values
Parameter	No.1	No.2	No.3	No.4	No.5	No.6	No.7	No.8	Mean	SD	RSD(%)
kKP	10.0766	8.89324	8.76676	12.7325	12.5686	13.5501	13.1961	12.5998	11.548	1.97209	17.0773
n	0.203359	0.254691	0.277197	0.241957	0.192449	0.202355	0.217787	0.243214	0.229126	0.0297176	12.97
Secondary Parameter
Parameter	No.1	No.2	No.3	No.4	No.5	No.6	No.7	No.8	Mean	SD	RSD(%)
T25	87.2063	57.8691	43.8322	16.258	35.6327	20.6307	18.7997	16.7309	37.1199	25.1989	67.8851
T50	2635.35	879.806	534.281	285.243	1306.34	634.083	453.288	289.226	877.202	786.291	89.6363
T75	19353.2	4322.92	2306.89	1524.04	10741.4	4702.79	2916.91	1531.99	5925.01	6191.93	104.505
T80	26581.6	5569.64	2911.66	1989.93	15021.1	6469.46	3923.03	1997.55	8058	8597.82	106.699
T90	47437.3	8844.41	4453.23	3237.8	27701.3	11578.5	6737.46	3242.03	14154	15645.5	110.538
Goodness of Fit
Parameter	No.1	No.2	No.3	No.4	No.5	No.6	No.7	No.8
N_observed	35	35	35	35	35	35	35	35
DF	33	33	33	33	33	33	33	33
R_obs-pre	0.988486	0.995692	0.995012	0.988805	0.985377	0.984275	0.984821	0.98578
Rsqr	0.976995	0.991273	0.990012	0.97711	0.970877	0.968625	0.969756	0.971697
Rsqr_adj	0.976298	0.991009	0.989709	0.976416	0.969994	0.967674	0.968839	0.97084
MSE	1.42245	0.917146	1.485	4.41275	2.37659	3.46479	4.04896	5.13989
MSE_root	1.19267	0.957677	1.21861	2.10065	1.54162	1.86139	2.0122	2.26713
Weighting	1	1	1	1	1	1	1	1
SS	46.9409	30.2658	49.005	145.621	78.4274	114.338	133.616	169.617
WSS	46.9409	30.2658	49.005	145.621	78.4274	114.338	133.616	169.617
AIC	138.711	123.351	140.217	178.335	156.676	169.871	175.324	183.674
MSC	3.25841	4.33764	4.24953	3.38118	2.99341	2.94661	3.02636	3.14923
Predicted Data
Time	No.1	No.2	No.3	No.4	No.5	No.6	No.7	No.8
(min)	F(%)_Pre	F(%)_Pre	F(%)_Pre	F(%)_Pre	F(%)_Pre	F(%)_Pre	F(%)_Pre	F(%)_Pre	Mean	SD	RSD(%)
0	0	0	0	0	0	0	0	0	0	0
24	19.2305	19.9797	21.1558	27.4704	23.1691	25.7771	26.3657	27.2929	23.8051	3.36003	14.1147
48	22.1415	23.8373	25.6375	32.4864	26.4753	29.6585	30.6619	32.3046	27.9004	3.92738	14.0764
72	24.0446	26.4306	28.6871	35.8351	28.624	32.1945	33.4926	35.6527	30.6201	4.33859	14.1691
96	25.4932	28.4399	31.0685	38.4183	30.2534	34.1243	35.6582	38.2366	32.7115	4.6731	14.2858
120	26.6767	30.103	33.0509	40.5495	31.5809	35.7005	37.4339	40.3691	34.4331	4.96005	14.4049
144	27.6844	31.5338	34.7642	42.3784	32.7087	37.0422	38.9502	42.1995	35.9077	5.21393	14.5204
168	28.566	32.7965	36.2818	43.9889	33.6935	38.2159	40.28	43.8116	37.2043	5.44317	14.6305
192	29.3523	33.931	37.65	45.4333	34.5706	39.2626	41.4686	45.2578	38.3658	5.65316	14.7349
216	30.0638	34.9643	38.8995	46.7467	35.3632	40.2096	42.5461	46.573	39.4208	5.84761	14.8338
240	30.7149	35.9153	40.0523	47.9537	36.0875	41.0761	43.5337	47.7819	40.3894	6.0292	14.9277
264	31.3161	36.7978	41.1246	49.0724	36.7556	41.876	44.4468	48.9025	41.2865	6.19991	15.0168
288	31.8751	37.6224	42.1285	50.1165	37.3762	42.6199	45.2971	49.9484	42.123	6.36127	15.1017
312	32.3982	38.3972	43.0737	51.0965	37.9565	43.3158	46.0936	50.9303	42.9077	6.51451	15.1826
336	32.8902	39.1288	43.9677	52.021	38.5017	43.9703	46.8436	51.8566	43.6475	6.6606	15.26
360	33.3549	39.8225	44.8167	52.8967	39.0163	44.5884	47.5528	52.7341	44.3478	6.80033	15.3341
384	33.7955	40.4825	45.6257	53.7292	39.5039	45.1746	48.2259	53.5684	45.0132	6.93437	15.4052
408	34.2147	41.1124	46.3989	54.5231	39.9675	45.7322	48.8668	54.3641	45.6475	7.06327	15.4735
432	34.6148	41.7153	47.1399	55.2824	40.4096	46.2642	49.4789	55.1251	46.2538	7.18752	15.5393
456	34.9975	42.2937	47.8517	56.0104	40.8322	46.7731	50.065	55.8548	46.8348	7.30751	15.6027
480	35.3644	42.8498	48.5369	56.7098	41.2373	47.2612	50.6274	56.5559	47.3929	7.42361	15.664
504	35.717	43.3856	49.1978	57.3833	41.6263	47.7301	51.1682	57.231	47.9299	7.53611	15.7232
528	36.0565	43.9027	49.8364	58.0328	42.0007	48.1815	51.6893	57.8823	48.4478	7.6453	15.7805
552	36.384	44.4026	50.4542	58.6604	42.3615	48.6169	52.1921	58.5114	48.9479	7.7514	15.836
576	36.7002	44.8865	51.053	59.2675	42.7099	49.0374	52.6781	59.1202	49.4316	7.85463	15.8899
600	37.0062	45.3556	51.634	59.8558	43.0468	49.4441	53.1485	59.7101	49.9001	7.95518	15.9422
624	37.3025	45.811	52.1984	60.4265	43.3729	49.8381	53.6045	60.2824	50.3545	8.05321	15.993
648	37.5899	46.2534	52.7473	60.9809	43.6891	50.2202	54.0469	60.8383	50.7957	8.14889	16.0425
672	37.8689	46.6838	53.2818	61.5198	43.9959	50.5911	54.4766	61.3788	51.2246	8.24236	16.0906
696	38.1401	47.103	53.8026	62.0444	44.294	50.9516	54.8946	61.9049	51.6419	8.33372	16.1375
720	38.404	47.5114	54.3106	62.5554	44.584	51.3024	55.3014	62.4174	52.0483	8.42312	16.1833
744	38.6609	47.9099	54.8065	63.0537	44.8662	51.6439	55.6977	62.9172	52.4445	8.51063	16.2279
768	38.9113	48.2988	55.2909	63.5399	45.1412	51.9767	56.0842	63.4049	52.831	8.59637	16.2715
792	39.1556	48.6789	55.7646	64.0148	45.4093	52.3014	56.4613	63.8812	53.2084	8.68043	16.314
816	39.394	49.0504	56.2279	64.4788	45.6709	52.6183	56.8296	64.3467	53.5771	8.76287	16.3556
840	39.6269	49.4139	56.6816	64.9326	45.9264	52.9279	57.1895	64.802	53.9376	8.84379	16.3963
864	39.8546	49.7697	57.1259	65.3767	46.1761	53.2304	57.5414	65.2475	54.2903	8.92324	16.4362
888	40.0773	50.1182	57.5614	65.8116	46.4202	53.5264	57.8858	65.6838	54.6356	9.0013	16.4752
912	40.2952	50.4598	57.9885	66.2376	46.6591	53.816	58.223	66.1112	54.9738	9.07802	16.5134
936	40.5086	50.7947	58.4076	66.6552	46.8929	54.0996	58.5533	66.5302	55.3053	9.15346	16.5508
960	40.7177	51.1233	58.8189	67.0648	47.1219	54.3775	58.877	66.9411	55.6303	9.22767	16.5875
984	40.9227	51.4458	59.2229	67.4667	47.3464	54.6499	59.1945	67.3443	55.9492	9.30071	16.6235
1008	41.1237	51.7625	59.6198	67.8612	47.5665	54.917	59.506	67.7402	56.2621	9.37261	16.6588
1032	41.321	52.0737	60.01	68.2487	47.7824	55.1791	59.8117	68.129	56.5694	9.44343	16.6935
1056	41.5146	52.3795	60.3936	68.6293	47.9942	55.4364	60.1119	68.511	56.8713	9.5132	16.7276
1080	41.7048	52.6801	60.771	69.0035	48.2023	55.6891	60.4069	68.8864	57.168	9.58196	16.761
1104	41.8916	52.9759	61.1424	69.3715	48.4066	55.9373	60.6967	69.2557	57.4597	9.64974	16.7939
1128	42.0752	53.2668	61.508	69.7334	48.6073	56.1813	60.9817	69.6189	57.7466	9.71658	16.8263
1152	42.2558	53.5532	61.868	70.0895	48.8047	56.4212	61.2619	69.9763	58.0288	9.78252	16.858
1176	42.4333	53.8352	62.2226	70.4401	48.9987	56.6571	61.5376	70.3281	58.3066	9.84758	16.8893
1200	42.608	54.1129	62.572	70.7852	49.1896	56.8892	61.809	70.6745	58.5801	9.91179	16.9201

## Sheet: H-C
DDSolver 1.0		Dissolution Data Modeling of Hixson-Crowell Model
Time Unit	h			Analyst	Misia
Model	Hixson-Crowell			Date	2022-07-15
Equation	F=100*[1-(1-kHC*t)^3]			Time	02:24:42
Time	No.1	No.2	No.3	No.4	No.5	No.6	No.7	No.8
(h)	F(%)	F(%)	F(%)	F(%)	F(%)	F(%)	F(%)	F(%)	Mean	SD	RSD(%)
0	0	0	0	0	0	0	0	0	0	0
2.5	15.0191	13.3523	8.09659	11.5057	15.8192	17.9379	17.5141	17.9379	14.6478	3.50193	23.9075
5	16.1515	15.3409	16.1932	16.9034	20.4802	22.4576	22.8814	22.3164	19.0906	3.24964	17.0222
10	16.7188	17.3295	17.8977	20.1705	21.3277	24.1525	24.0113	23.5876	20.6495	3.09237	14.9755
15	17.4283	18.1818	18.75	22.7273	22.4576	24.8588	25.1412	25.4237	21.8711	3.30387	15.1061
20	18.7018	19.3182	20.1705	24.5739	23.0226	25.4237	25.9887	26.5537	22.9691	3.16096	13.7618
30	18.9843	20.7386	21.875	26.7045	24.0113	26.9774	27.4011	28.3898	24.3853	3.50794	14.3855
40	20.5436	22.1591	23.7216	28.9773	24.8588	28.1073	28.8136	29.8023	25.8729	3.51664	13.592
50	20.8277	23.5795	25.142	31.9602	25.7062	28.8136	29.661	31.3559	27.1308	3.94124	14.5268
60	22.2426	24.5739	26.7045	34.375	26.5537	29.9435	31.0734	32.6271	28.5117	4.17195	14.6324
70	23.0932	25.8523	27.8409	36.0795	27.1186	30.5085	31.6384	33.7571	29.4861	4.30577	14.6027
80	23.6606	26.5625	28.6932	37.5	27.8249	31.3559	32.7684	35.1695	30.4419	4.61918	15.1738
90	24.0851	27.4148	29.6875	38.7784	28.3898	31.9209	33.3333	35.8757	31.1857	4.7734	15.3064
100	24.7938	28.267	30.5398	39.4886	28.6723	33.0508	33.8983	36.7232	31.9292	4.81258	15.0726
110	25.5016	28.8352	31.8182	40.9091	29.3785	33.7571	34.7458	37.7119	32.8322	5.0176	15.2826
120	26.0681	29.5455	32.3864	41.4773	30.226	34.4633	35.8757	38.8418	33.6105	5.09168	15.1491
130	26.4935	29.8295	33.2386	42.1875	30.9322	35.1695	36.7232	39.6893	34.2829	5.22737	15.2477
140	27.0593	30.1136	34.0909	43.1818	31.3559	35.8757	37.8531	40.678	35.026	5.46575	15.6048
150	27.4854	31.108	34.8011	43.608	31.9209	36.5819	38.1356	41.3842	35.6281	5.41388	15.1955
160	27.7687	31.6761	35.5114	44.6023	32.3446	37.0056	38.7006	42.0904	36.2125	5.59446	15.449
170	28.3353	32.5284	36.2216	45.1705	32.9096	37.5706	39.548	42.9379	36.9027	5.62097	15.2318
180	28.7598	32.6705	36.7898	46.0227	33.4746	37.9944	39.8305	43.5028	37.3806	5.74029	15.3563
190	29.1851	33.0966	37.358	46.3068	34.1808	38.5593	40.678	44.6328	37.9997	5.82145	15.3197
200	29.6097	34.233	39.0625	46.5909	34.7458	38.9831	41.5254	45.339	38.7612	5.76606	14.8759
210	29.7525	34.6591	39.4886	47.1591	35.3107	39.1949	42.0904	46.3277	39.2479	5.94705	15.1525
220	30.3183	34.8011	39.9148	47.7273	35.8757	39.8305	42.6554	46.8927	39.752	5.99509	15.0812
230	30.7444	35.7955	40.0568	48.0114	36.1582	40.113	43.2203	47.5989	40.2123	5.97679	14.8631
240	31.1706	36.0795	40.767	48.5795	36.5819	40.5367	43.7853	48.3051	40.7257	6.07791	14.924
250	31.7363	36.6477	41.3352	49.0057	37.15	41.034	44.6875	49.2734	41.3587	6.15052	14.8712
260	32.0204	37.0739	41.9034	49.2898	37.73	41.7834	45.2345	50.2533	41.9111	6.2542	14.9225
300	32.4466	38.6364	43.1818	51.4205	39.2655	44.0678	47.4576	52.5424	43.6273	6.80566	15.5995
380	34.5676	41.6193	46.4489	53.6932	41.6667	47.4576	50.565	55.6497	46.4585	6.99442	15.0552
420	36.6975	42.7557	48.4375	56.9602	43.5028	50.9887	53.9548	60.1695	49.1833	7.90332	16.0691
480	38.6821	45.5966	50.5682	59.233	44.6328	52.8249	56.2147	63.2768	51.3786	8.19001	15.9405
1200	40.5183	53.267	59.0909	62.0739	46.6888	54.8809	58.2707	65.3328	55.0154	8.15959	14.8315
Time	No.1	No.2	No.3	No.4	No.5	No.6	No.7	No.8
(h)	F(%)_Pre	F(%)_Pre	F(%)_Pre	F(%)_Pre	F(%)_Pre	F(%)_Pre	F(%)_Pre	F(%)_Pre	Mean	SD	RSD(%)
0	0	0	0	0	0	0	0	0	0	0
2.5	0.329902	0.432653	0.522194	0.697127	0.444228	0.549828	0.602149	0.685989	0.533009	0.12802	24.0184
5	0.659077	0.864056	1.04257	1.39101	0.887138	1.09764	1.20188	1.36883	1.06402	0.255141	23.9789
10	1.31525	1.72312	2.07786	2.76905	1.76901	2.18721	2.39408	2.72512	2.12009	0.506695	23.8997
15	1.96853	2.57721	3.10591	4.1342	2.64564	3.26876	3.57666	4.06891	3.16823	0.754683	23.8203
20	2.61892	3.42633	4.12674	5.48651	3.51704	4.3423	4.74964	5.40027	4.20847	0.999123	23.7408
30	3.91106	5.10975	6.14684	8.15286	5.2442	6.4655	7.067	8.02593	6.26539	1.47745	23.5811
40	5.19171	6.77349	8.13836	10.7686	6.95063	8.55704	9.34646	10.6025	8.2911	1.94182	23.4206
50	6.46094	8.41767	10.1015	13.3342	8.63645	10.6172	11.5883	13.1306	10.2859	2.39241	23.2593
60	7.71878	10.0424	12.0365	15.8501	10.3018	12.6461	13.793	15.6105	12.2499	2.82938	23.0972
70	8.9653	11.6478	13.9435	18.3169	11.9468	14.6441	15.9606	18.0428	14.1835	3.25289	22.9344
80	10.2005	13.234	15.8227	20.7349	13.5715	16.6114	18.0916	20.4279	16.0868	3.66309	22.7707
90	11.4246	14.8011	17.6744	23.1048	15.1761	18.5483	20.1863	22.7662	17.9602	4.06014	22.6063
100	12.6374	16.3492	19.4988	25.427	16.7608	20.4549	22.2449	25.0583	19.8039	4.44422	22.4411
110	13.8391	17.8784	21.2959	27.7019	18.3255	22.3316	24.2679	27.3046	21.6181	4.81547	22.2752
120	15.0298	19.3889	23.0662	29.9301	19.8706	24.1784	26.2555	29.5055	23.4031	5.17406	22.1084
130	16.2094	20.8807	24.8096	32.112	21.396	25.9958	28.2079	31.6616	25.1591	5.52016	21.9409
140	17.3781	22.3541	26.5266	34.2482	22.902	27.7839	30.1256	33.7732	26.8865	5.85391	21.7727
150	18.5358	23.809	28.2172	36.3391	24.3886	29.543	32.0089	35.8409	28.5853	6.17548	21.6037
160	19.6827	25.2456	29.8817	38.3851	25.8559	31.2732	33.858	37.8651	30.2559	6.48503	21.4339
170	20.8188	26.6641	31.5202	40.3869	27.3042	32.9749	35.6732	39.8463	31.8986	6.78273	21.2634
180	21.9441	28.0645	33.133	42.3448	28.7335	34.6483	37.455	41.7849	33.5135	7.06872	21.0922
190	23.0587	29.447	34.7203	44.2594	30.1439	36.2936	39.2035	43.6814	35.101	7.34318	20.9202
200	24.1626	30.8116	36.2823	46.1311	31.5355	37.911	40.9191	45.5363	36.6612	7.60627	20.7475
210	25.2559	32.1585	37.8191	47.9604	32.9086	39.5009	42.6022	47.3499	38.1944	7.85813	20.574
220	26.3387	33.4878	39.331	49.7479	34.2632	41.0633	44.253	49.1229	39.701	8.09894	20.3999
230	27.4109	34.7997	40.8183	51.4939	35.5994	42.5986	45.8718	50.8556	41.181	8.32886	20.225
240	28.4727	36.0942	42.281	53.199	36.9174	44.1071	47.459	52.5485	42.6349	8.54804	20.0494
250	29.5241	37.3714	43.7194	54.8637	38.2173	45.5888	49.0148	54.2021	44.0627	8.75665	19.8731
260	30.5651	38.6315	45.1337	56.4885	39.4993	47.0442	50.5397	55.8168	45.4648	8.95484	19.6962
300	34.6268	43.5029	50.5541	62.5976	44.4496	52.606	56.335	61.8962	50.821	9.6467	18.9817
380	42.2686	52.4585	60.3	73.0458	53.5253	62.5338	66.5315	72.3298	60.3742	10.5794	17.523
420	45.8554	56.5575	64.6516	77.4469	57.6667	66.9301	70.9728	76.7432	64.603	10.8408	16.7806
480	50.9521	62.2534	70.5639	83.1073	63.4056	72.8578	76.8696	82.4422	70.3065	11.0055	15.6537
1200	89.5129	97.1135	99.5667	100.164	97.6067	99.8329	99.9959	100.1	97.9867	3.6226	3.69704
Best-fit Values
Parameter	No.1	No.2	No.3	No.4	No.5	No.6	No.7	No.8	Mean	SD	RSD(%)
kHC	0.000440354	0.000577704	0.000697474	0.000931671	0.000593183	0.000734452	0.000804482	0.000916751	0.000712009	0.000171294	24.0578
Secondary Parameter
Parameter	No.1	No.2	No.3	No.4	No.5	No.6	No.7	No.8	Mean	SD	RSD(%)
T25	207.651	158.281	131.101	98.1459	154.151	124.501	113.663	99.7432	135.905	36.5715	26.9097
T50	468.486	357.102	295.781	221.43	347.784	280.889	256.438	225.033	306.618	82.5099	26.9097
T75	840.324	640.535	530.542	397.178	623.82	503.831	459.972	403.642	549.98	147.998	26.9097
T80	942.871	718.701	595.286	445.647	699.947	565.314	516.104	452.9	617.096	166.059	26.9097
T90	1216.84	927.535	768.259	575.14	903.332	729.579	666.07	584.5	796.407	214.311	26.9097
Goodness of Fit
Parameter	No.1	No.2	No.3	No.4	No.5	No.6	No.7	No.8
N_observed	35	35	35	35	35	35	35	35
DF	34	34	34	34	34	34	34	34
R_obs-pre	0.84649	0.918247	0.93019	0.912115	0.868313	0.903424	0.921617	0.945382
Rsqr	-2.08419	-0.672687	-0.144682	-0.172921	-1.84127	-1.17982	-0.721839	-0.156085
Rsqr_adj	-2.08419	-0.672687	-0.144682	-0.172921	-1.84127	-1.17982	-0.721839	-0.156085
MSE	185.094	170.617	165.185	219.466	225.042	233.638	223.732	203.776
MSE_root	13.6049	13.0621	12.8524	14.8144	15.0014	15.2852	14.9577	14.275
Weighting	1	1	1	1	1	1	1	1
SS	6293.18	5800.99	5616.3	7461.84	7651.43	7943.69	7606.89	6928.4
WSS	6293.18	5800.99	5616.3	7461.84	7651.43	7943.69	7606.89	6928.4
AIC	308.153	305.302	304.17	314.115	314.993	316.305	314.788	311.518
MSC	-1.58278	-0.86098	-0.434834	-0.498229	-1.52992	-1.23722	-0.958343	-0.503476
Predicted Data
Time	No.1	No.2	No.3	No.4	No.5	No.6	No.7	No.8
(h)	F(%)_Pre	F(%)_Pre	F(%)_Pre	F(%)_Pre	F(%)_Pre	F(%)_Pre	F(%)_Pre	F(%)_Pre	Mean	SD	RSD(%)
0	0	0	0	0	0	0	0	0	0	0
24	3.13716	4.10207	4.93822	6.55916	4.2104	5.19539	5.68115	6.45645	5.035	1.19214	23.677
48	6.208	8.09039	9.71114	12.825	8.30093	10.2076	11.143	12.6288	9.88937	2.30339	23.2916
72	9.21325	11.9666	14.3216	18.8043	12.2733	15.04	16.3897	18.5235	14.5665	3.33599	22.9017
96	12.1536	15.7322	18.7723	24.5038	16.1293	19.6959	21.4258	24.147	19.07	4.29214	22.5073
120	15.0298	19.3889	23.0662	29.9301	19.8706	24.1784	26.2555	29.5055	23.4031	5.17406	22.1084
144	17.8425	22.9382	27.206	35.0899	23.4989	28.491	30.883	34.6056	27.5694	5.98399	21.7052
168	20.5924	26.3819	31.1946	39.9901	27.0161	32.6369	35.3129	39.4535	31.5723	6.72413	21.2976
192	23.2803	29.7213	35.0347	44.6371	30.4237	36.6193	39.5493	44.0557	35.4152	7.3967	20.8857
216	25.9068	32.9582	38.7292	49.0379	33.7236	40.4416	43.5965	48.4186	39.1016	8.00393	20.4696
240	28.4727	36.0942	42.281	53.199	36.9174	44.1071	47.459	52.5485	42.6349	8.54804	20.0494
264	30.9787	39.1308	45.6928	57.1273	40.007	47.6189	51.141	56.4519	46.0185	9.03124	19.6252
288	33.4254	42.0696	48.9674	60.8293	42.994	50.9806	54.6468	60.1351	49.256	9.45576	19.1972
312	35.8136	44.9123	52.1076	64.3118	45.8802	54.1952	57.9807	63.6046	52.3508	9.82381	18.7654
336	38.144	47.6605	55.1163	67.5816	48.6673	57.2661	61.1472	66.8667	55.3062	10.1376	18.33
360	40.4173	50.3157	57.9963	70.6453	51.357	60.1966	64.1504	69.9278	58.1258	10.3994	17.8912
384	42.6342	52.8796	60.7504	73.5096	53.9511	62.99	66.9948	72.7943	60.813	10.6114	17.4492
408	44.7954	55.3537	63.3814	76.1812	56.4512	65.6495	69.6845	75.4726	63.3712	10.7757	17.0042
432	46.9017	57.7396	65.8921	78.6669	58.8592	68.1784	72.224	77.9691	65.8039	10.8948	16.5564
456	48.9537	60.039	68.2853	80.9734	61.1768	70.5801	74.6176	80.2902	68.1145	10.9706	16.1061
480	50.9521	62.2534	70.5639	83.1073	63.4056	72.8578	76.8696	82.4422	70.3065	11.0055	15.6537
504	52.8977	64.3845	72.7306	85.0754	65.5475	75.0148	78.9842	84.4316	72.3833	11.0017	15.1993
528	54.7911	66.4338	74.7883	86.8843	67.6041	77.0544	80.9659	86.2648	74.3483	10.9614	14.7433
552	56.6331	68.4029	76.7398	88.5409	69.5772	78.9798	82.8189	87.948	76.2051	10.8868	14.2862
576	58.4244	70.2935	78.5879	90.0517	71.4685	80.7944	84.5476	89.4879	77.957	10.7801	13.8283
600	60.1656	72.1072	80.3355	91.4235	73.2797	82.5015	86.1562	90.8906	79.6075	10.6436	13.3701
624	61.8576	73.8454	81.9852	92.6631	75.0127	84.1043	87.6492	92.1626	81.16	10.4793	12.9119
648	63.5009	75.51	83.54	93.777	76.669	85.606	89.0307	93.3104	82.618	10.2896	12.4544
672	65.0964	77.1023	85.0027	94.7721	78.2505	87.0101	90.3052	94.3402	83.9849	10.0766	11.9981
696	66.6446	78.6241	86.3761	95.655	79.7588	88.3198	91.4769	95.2585	85.2642	9.84243	11.5435
720	68.1464	80.0769	87.6629	96.4325	81.1958	89.5383	92.5502	96.0717	86.4593	9.58937	11.0912
744	69.6025	81.4624	88.8661	97.1112	82.563	90.669	93.5294	96.7862	87.5737	9.31953	10.6419
768	71.0134	82.782	89.9883	97.6978	83.8624	91.7152	94.4188	97.4083	88.6108	9.03506	10.1963
792	72.38	84.0376	91.0325	98.1991	85.0955	92.6801	95.2227	97.9444	89.574	8.7381	9.75518
816	73.703	85.2305	92.0015	98.6218	86.2641	93.567	95.9455	98.401	90.4668	8.43076	9.31917
840	74.983	86.3625	92.898	98.9726	87.3701	94.3792	96.5914	98.7844	91.2926	8.1151	8.88911
864	76.2208	87.4351	93.7248	99.2581	88.415	95.1199	97.1648	99.1011	92.055	7.7932	8.46581
888	77.4171	88.45	94.4849	99.4851	89.4006	95.7926	97.6699	99.3573	92.7572	7.46704	8.0501
912	78.5726	89.4086	95.181	99.6604	90.3286	96.4004	98.1112	99.5595	93.4028	7.13861	7.64282
936	79.688	90.3127	95.8159	99.7905	91.2009	96.9467	98.493	99.7142	93.9952	6.8098	7.24483
960	80.764	91.1639	96.3924	99.8823	92.019	97.4347	98.8195	99.8276	94.5379	6.48245	6.85699
984	81.8013	91.9636	96.9134	99.9423	92.7849	97.8677	99.095	99.9061	95.0343	6.15833	6.48011
1008	82.8006	92.7136	97.3816	99.9774	93.5	98.249	99.324	99.9563	95.4878	5.83909	6.11501
1032	83.7626	93.4154	97.7999	99.9943	94.1663	98.582	99.5107	99.9843	95.9019	5.52629	5.76244
1056	84.6881	94.0706	98.1711	99.9996	94.7854	98.8697	99.6593	99.9968	96.2801	5.22138	5.42311
1080	85.5777	94.6809	98.4981	100	95.3591	99.1157	99.7744	99.9999	96.6257	4.92566	5.09767
1104	86.4322	95.2478	98.7835	100.002	95.8891	99.3231	99.8601	100	96.9423	4.64032	4.78668
1128	87.2523	95.7729	99.0302	100.013	96.3771	99.4952	99.9207	100.004	97.2332	4.36641	4.49065
1152	88.0386	96.2578	99.2412	100.039	96.8249	99.6354	99.9607	100.018	97.502	4.10488	4.21005
1176	88.7919	96.7041	99.419	100.087	97.2342	99.7469	99.9843	100.048	97.752	3.85663	3.94532
1200	89.5129	97.1135	99.5667	100.164	97.6067	99.8329	99.9959	100.1	97.9867	3.6226	3.69704

## Sheet: Hop
DDSolver 1.0		Dissolution Data Modeling of Hopfenberg Model
Time Unit	h			Analyst	Misia
Model	Hopfenberg			Date	2022-07-15
Equation	F=100*[1-(1-kHB*t)^n]			Time	02:25:34
Time	No.1	No.2	No.3	No.4	No.5	No.6	No.7	No.8
(h)	F(%)	F(%)	F(%)	F(%)	F(%)	F(%)	F(%)	F(%)	Mean	SD	RSD(%)
0	0	0	0	0	0	0	0	0	0	0
2.5	15.0191	13.3523	8.09659	11.5057	15.8192	17.9379	17.5141	17.9379	14.6478	3.50193	23.9075
5	16.1515	15.3409	16.1932	16.9034	20.4802	22.4576	22.8814	22.3164	19.0906	3.24964	17.0222
10	16.7188	17.3295	17.8977	20.1705	21.3277	24.1525	24.0113	23.5876	20.6495	3.09237	14.9755
15	17.4283	18.1818	18.75	22.7273	22.4576	24.8588	25.1412	25.4237	21.8711	3.30387	15.1061
20	18.7018	19.3182	20.1705	24.5739	23.0226	25.4237	25.9887	26.5537	22.9691	3.16096	13.7618
30	18.9843	20.7386	21.875	26.7045	24.0113	26.9774	27.4011	28.3898	24.3853	3.50794	14.3855
40	20.5436	22.1591	23.7216	28.9773	24.8588	28.1073	28.8136	29.8023	25.8729	3.51664	13.592
50	20.8277	23.5795	25.142	31.9602	25.7062	28.8136	29.661	31.3559	27.1308	3.94124	14.5268
60	22.2426	24.5739	26.7045	34.375	26.5537	29.9435	31.0734	32.6271	28.5117	4.17195	14.6324
70	23.0932	25.8523	27.8409	36.0795	27.1186	30.5085	31.6384	33.7571	29.4861	4.30577	14.6027
80	23.6606	26.5625	28.6932	37.5	27.8249	31.3559	32.7684	35.1695	30.4419	4.61918	15.1738
90	24.0851	27.4148	29.6875	38.7784	28.3898	31.9209	33.3333	35.8757	31.1857	4.7734	15.3064
100	24.7938	28.267	30.5398	39.4886	28.6723	33.0508	33.8983	36.7232	31.9292	4.81258	15.0726
110	25.5016	28.8352	31.8182	40.9091	29.3785	33.7571	34.7458	37.7119	32.8322	5.0176	15.2826
120	26.0681	29.5455	32.3864	41.4773	30.226	34.4633	35.8757	38.8418	33.6105	5.09168	15.1491
130	26.4935	29.8295	33.2386	42.1875	30.9322	35.1695	36.7232	39.6893	34.2829	5.22737	15.2477
140	27.0593	30.1136	34.0909	43.1818	31.3559	35.8757	37.8531	40.678	35.026	5.46575	15.6048
150	27.4854	31.108	34.8011	43.608	31.9209	36.5819	38.1356	41.3842	35.6281	5.41388	15.1955
160	27.7687	31.6761	35.5114	44.6023	32.3446	37.0056	38.7006	42.0904	36.2125	5.59446	15.449
170	28.3353	32.5284	36.2216	45.1705	32.9096	37.5706	39.548	42.9379	36.9027	5.62097	15.2318
180	28.7598	32.6705	36.7898	46.0227	33.4746	37.9944	39.8305	43.5028	37.3806	5.74029	15.3563
190	29.1851	33.0966	37.358	46.3068	34.1808	38.5593	40.678	44.6328	37.9997	5.82145	15.3197
200	29.6097	34.233	39.0625	46.5909	34.7458	38.9831	41.5254	45.339	38.7612	5.76606	14.8759
210	29.7525	34.6591	39.4886	47.1591	35.3107	39.1949	42.0904	46.3277	39.2479	5.94705	15.1525
220	30.3183	34.8011	39.9148	47.7273	35.8757	39.8305	42.6554	46.8927	39.752	5.99509	15.0812
230	30.7444	35.7955	40.0568	48.0114	36.1582	40.113	43.2203	47.5989	40.2123	5.97679	14.8631
240	31.1706	36.0795	40.767	48.5795	36.5819	40.5367	43.7853	48.3051	40.7257	6.07791	14.924
250	31.7363	36.6477	41.3352	49.0057	37.15	41.034	44.6875	49.2734	41.3587	6.15052	14.8712
260	32.0204	37.0739	41.9034	49.2898	37.73	41.7834	45.2345	50.2533	41.9111	6.2542	14.9225
300	32.4466	38.6364	43.1818	51.4205	39.2655	44.0678	47.4576	52.5424	43.6273	6.80566	15.5995
380	34.5676	41.6193	46.4489	53.6932	41.6667	47.4576	50.565	55.6497	46.4585	6.99442	15.0552
420	36.6975	42.7557	48.4375	56.9602	43.5028	50.9887	53.9548	60.1695	49.1833	7.90332	16.0691
480	38.6821	45.5966	50.5682	59.233	44.6328	52.8249	56.2147	63.2768	51.3786	8.19001	15.9405
1200	40.5183	53.267	59.0909	62.0739	46.6888	54.8809	58.2707	65.3328	55.0154	8.15959	14.8315
Time	No.1	No.2	No.3	No.4	No.5	No.6	No.7	No.8
(h)	F(%)_Pre	F(%)_Pre	F(%)_Pre	F(%)_Pre	F(%)_Pre	F(%)_Pre	F(%)_Pre	F(%)_Pre	Mean	SD	RSD(%)
0	0	0	0	0	0	0	0	0	0	0
2.5	0.371138	0.478459	0.576528	0.806315	0.490037	0.607436	0.672156	0.786243	0.598539	0.152264	25.4393
5	0.7409	0.954629	1.14973	1.60613	0.977674	1.21118	1.3398	1.56631	1.1933	0.302695	25.3663
10	1.47632	1.90015	2.28626	3.18648	1.9458	2.40771	2.66165	3.10812	2.37156	0.598129	25.2209
15	2.20629	2.83665	3.40972	4.74145	2.90446	3.58975	3.9658	4.6258	3.53499	0.886438	25.0761
20	2.93085	3.76421	4.52028	6.27146	3.85376	4.75748	5.25249	6.11974	4.68378	1.16776	24.9319
30	4.36394	5.59287	6.70326	9.25818	5.72462	7.0507	7.77441	9.03786	6.93823	1.70995	24.6453
40	5.77588	7.38681	8.83636	12.1498	7.55911	9.28874	10.2292	11.8654	9.13641	2.22574	24.3612
50	7.16699	9.14667	10.9207	14.9492	9.35792	11.4729	12.6188	14.6051	11.2798	2.71611	24.0794
60	8.53759	10.8731	12.9574	17.6595	11.1218	13.6045	14.9447	17.2598	13.3698	3.18202	23.8001
70	9.88796	12.5668	14.9476	20.2835	12.8513	15.6848	17.2088	19.832	15.4079	3.62441	23.5231
80	11.2184	14.2282	16.8924	22.8239	14.5472	17.7151	19.4126	22.3244	17.3953	4.04415	23.2486
90	12.5292	15.8582	18.7926	25.2834	16.2101	19.6965	21.5578	24.7393	19.3334	4.44212	22.9764
100	13.8207	17.4571	20.6495	27.6645	17.8407	21.6302	23.6459	27.0793	21.2235	4.81915	22.7067
110	15.0932	19.0257	22.4639	29.9697	19.4396	23.5174	25.6785	29.3466	23.0668	5.17604	22.4393
120	16.3468	20.5645	24.2369	32.2016	21.0074	25.3591	27.657	31.5435	24.8646	5.51356	22.1744
130	17.582	22.0741	25.9693	34.3623	22.5447	27.1565	29.5828	33.6721	26.618	5.83247	21.9118
140	18.7989	23.555	27.6622	36.4542	24.0521	28.9107	31.4575	35.7347	28.3282	6.13349	21.6516
150	19.9979	25.0078	29.3164	38.4794	25.5302	30.6226	33.2822	37.7331	29.9962	6.41731	21.3937
160	21.1792	26.433	30.9327	40.4402	26.9795	32.2934	35.0584	39.6695	31.6232	6.6846	21.1383
170	22.3431	27.8311	32.5122	42.3384	28.4007	33.9239	36.7873	41.5458	33.2103	6.93602	20.8852
180	23.4898	29.2026	34.0555	44.1762	29.7942	35.5152	38.4702	43.3637	34.7584	7.17219	20.6344
190	24.6196	30.5481	35.5635	45.9555	31.1606	37.0682	40.1083	45.1252	36.2686	7.39372	20.386
200	25.7327	31.8681	37.0371	47.678	32.5004	38.5838	41.7029	46.832	37.7419	7.60119	20.1399
210	26.8294	33.1629	38.4771	49.3457	33.8142	40.0629	43.255	48.4857	39.1791	7.79515	19.8962
220	27.9099	34.4332	39.8841	50.9602	35.1024	41.5064	44.7658	50.0881	40.5813	7.97616	19.6548
230	28.9745	35.6794	41.2589	52.5233	36.3656	42.9152	46.2364	51.6407	41.9492	8.14474	19.4157
240	30.0233	36.9018	42.6024	54.0366	37.6042	44.29	47.6678	53.145	43.2839	8.30138	19.1789
250	31.0567	38.1011	43.9151	55.5017	38.8187	45.6318	49.0612	54.6026	44.5861	8.44659	18.9444
260	32.0749	39.2776	45.1978	56.9201	40.0096	46.9413	50.4175	56.0149	45.8567	8.58082	18.7122
300	35.9994	43.7641	50.0421	62.156	44.546	51.8714	55.4912	61.2387	50.6386	9.01681	17.8062
380	43.1818	51.7678	58.4846	70.7965	52.6162	60.4006	64.1349	69.9004	58.9104	9.48519	16.1011
420	46.465	55.3319	62.155	74.3464	56.1999	64.0807	67.8055	73.4766	62.4826	9.56019	15.3006
480	51.0379	60.1907	67.0616	78.8791	61.074	68.9699	72.6196	78.061	67.2367	9.5225	14.1626
1200	83.239	90.0094	93.7826	97.9538	90.5579	94.644	96.0838	97.7571	93.0034	4.93065	5.30158
Best-fit Values
Parameter	No.1	No.2	No.3	No.4	No.5	No.6	No.7	No.8	Mean	SD	RSD(%)
kHB	1.25078e-06	1.02041e-06	1.49046e-06	1.35809e-06	1.43945e-06	1.35472e-06	1.4465e-06	3.73875e-06	1.6374e-06	8.61972e-07	52.6429
n	1189.11	1880.04	1551.72	2384.48	1365.08	1799	1864.99	844.502	1609.87	478.091	29.6976
Secondary Parameter
Parameter	No.1	No.2	No.3	No.4	No.5	No.6	No.7	No.8	Mean	SD	RSD(%)
T25	193.401	149.946	124.376	88.8312	146.39	118.031	106.632	91.0985	127.338	34.9666	27.4596
T50	465.904	361.244	299.636	214.014	352.664	284.354	256.893	219.442	306.769	84.2348	27.4587
T75	931.537	722.355	599.138	427.965	705.149	568.599	513.69	438.704	613.392	168.42	27.4572
T80	1081.38	838.578	695.528	496.829	818.586	660.082	596.34	509.252	712.072	195.512	27.4567
T90	1546.65	1199.51	994.853	710.698	1170.83	944.182	853.011	728.276	1018.5	279.632	27.4552
Goodness of Fit
Parameter	No.1	No.2	No.3	No.4	No.5	No.6	No.7	No.8
N_observed	35	35	35	35	35	35	35	35
DF	33	33	33	33	33	33	33	33
R_obs-pre	0.871487	0.93243	0.941858	0.927045	0.884644	0.91173	0.928748	0.951357
Rsqr	-1.5891	-0.373168	0.0668358	0.0322958	-1.40115	-0.86693	-0.470649	0.0267654
Rsqr_adj	-1.66756	-0.41478	0.0385581	0.00297143	-1.47391	-0.923503	-0.515214	-0.00272658
MSE	160.09	144.31	138.742	186.555	195.946	206.165	196.884	176.745
MSE_root	12.6527	12.0129	11.7789	13.6585	13.9981	14.3584	14.0315	13.2945
Weighting	1	1	1	1	1	1	1	1
SS	5282.97	4762.24	4578.5	6156.3	6466.21	6803.45	6497.16	5832.58
WSS	5282.97	4762.24	4578.5	6156.3	6466.21	6803.45	6497.16	5832.58
AIC	304.029	300.397	299.019	309.383	311.102	312.881	311.269	307.492
MSC	-1.46494	-0.720812	-0.287676	-0.363045	-1.41876	-1.13942	-0.857796	-0.388449
Predicted Data
Time	No.1	No.2	No.3	No.4	No.5	No.6	No.7	No.8
(h)	F(%)_Pre	F(%)_Pre	F(%)_Pre	F(%)_Pre	F(%)_Pre	F(%)_Pre	F(%)_Pre	F(%)_Pre	Mean	SD	RSD(%)
0	0	0	0	0	0	0	0	0	0	0
24	3.50664	4.49989	5.39953	7.47776	4.60652	5.68147	6.26943	7.29805	5.59241	1.38787	24.817
48	6.89042	8.79739	10.5077	14.3966	9.00098	11.0403	12.146	14.0641	10.8554	2.62002	24.1356
72	10.1556	12.9016	15.3402	20.7982	13.1931	16.0949	17.6543	20.3368	15.8093	3.71014	23.468
96	13.3064	16.8212	19.9119	26.7213	17.1923	20.8624	22.8174	26.1522	20.4731	4.6708	22.8143
120	16.3468	20.5645	24.2369	32.2016	21.0074	25.3591	27.657	31.5435	24.8646	5.51356	22.1744
144	19.2807	24.1395	28.3284	37.2722	24.6468	29.6005	32.1933	36.5416	29.0004	6.24904	21.5481
168	22.1117	27.5536	32.1992	41.9637	28.1187	33.601	36.4452	41.1752	32.896	6.88698	20.9356
192	24.8435	30.8141	35.861	46.3045	31.4307	37.3743	40.4307	45.4709	36.5662	7.43632	20.3366
216	27.4796	33.928	39.3252	50.3207	34.5902	40.9332	44.1663	49.4532	40.0246	7.90528	19.7511
240	30.0233	36.9018	42.6024	54.0366	37.6042	44.29	47.6678	53.145	43.2839	8.30138	19.1789
264	32.4779	39.7419	45.7026	57.4748	40.4795	47.4562	50.9499	56.5675	46.3563	8.63154	18.62
288	34.8464	42.4541	48.6356	60.6558	43.2223	50.4425	54.0262	59.7402	49.2529	8.90207	18.0742
312	37.1319	45.0444	51.4102	63.599	45.8388	53.2591	56.9096	62.6814	51.9843	9.11878	17.5414
336	39.3373	47.5181	54.035	66.3221	48.3349	55.9158	59.6123	65.408	54.5604	9.28698	17.0215
360	41.4654	49.8805	56.5181	68.8415	50.7159	58.4215	62.1456	67.9356	56.9905	9.41153	16.5142
384	43.5189	52.1366	58.8671	71.1726	52.9874	60.7849	64.5201	70.2787	59.2833	9.49687	16.0195
408	45.5005	54.2913	61.0893	73.3293	55.1542	63.0141	66.7456	72.4508	61.4469	9.54708	15.5371
432	47.4125	56.3489	63.1916	75.3247	57.2212	65.1165	68.8317	74.4643	63.4889	9.56588	15.067
456	49.2576	58.314	65.1803	77.1709	59.193	67.0995	70.787	76.3308	65.4166	9.55665	14.6089
480	51.0379	60.1907	67.0616	78.8791	61.074	68.9699	72.6196	78.061	67.2367	9.5225	14.1626
504	52.7559	61.9829	68.8414	80.4594	62.8683	70.734	74.3374	79.6649	68.9555	9.46626	13.7281
528	54.4136	63.6945	70.525	81.9216	64.58	72.3978	75.9474	81.1517	70.579	9.39051	13.305
552	56.0132	65.3291	72.1178	83.2744	66.2129	73.9671	77.4565	82.5299	72.1126	9.29759	12.8932
576	57.5567	66.8901	73.6245	84.526	67.7705	75.4473	78.8709	83.8074	73.5617	9.18964	12.4924
600	59.0461	68.3809	75.0498	85.684	69.2563	76.8433	80.1967	84.9916	74.9311	9.0686	12.1026
624	60.4832	69.8045	76.3982	86.7553	70.6738	78.1599	81.4393	86.0893	76.2254	8.93625	11.7234
648	61.87	71.1641	77.6737	87.7465	72.0259	79.4018	82.6039	87.1068	77.4491	8.79419	11.3548
672	63.2082	72.4626	78.8804	88.6636	73.3157	80.5731	83.6956	88.0499	78.6061	8.64386	10.9964
696	64.4994	73.7026	80.0219	89.512	74.546	81.6778	84.7187	88.9242	79.7003	8.48659	10.6481
720	65.7453	74.8867	81.1017	90.297	75.7197	82.7197	85.6777	89.7345	80.7353	8.32357	10.3097
744	66.9476	76.0176	82.1232	91.0233	76.8393	83.7024	86.5765	90.4856	81.7144	8.15587	9.98095
768	68.1077	77.0976	83.0895	91.6952	77.9074	84.6293	87.419	91.1819	82.6409	7.98447	9.66164
792	69.2271	78.129	84.0036	92.3168	78.9262	85.5034	88.2086	91.8272	83.5177	7.81024	9.35159
816	70.3072	79.1139	84.8683	92.8919	79.898	86.3279	88.9487	92.4254	84.3477	7.63396	9.05059
840	71.3495	80.0545	85.6863	93.424	80.8251	87.1055	89.6423	92.9798	85.1334	7.45634	8.75842
864	72.3552	80.9528	86.4601	93.9163	81.7094	87.8389	90.2924	93.4937	85.8774	7.278	8.47488
888	73.3256	81.8106	87.1921	94.3718	82.553	88.5307	90.9018	93.97	86.5819	7.09952	8.19977
912	74.262	82.6299	87.8846	94.7931	83.3577	89.183	91.4729	94.4115	87.2493	6.9214	7.9329
936	75.1656	83.4122	88.5396	95.1829	84.1253	89.7983	92.0082	94.8207	87.8816	6.74408	7.67405
960	76.0374	84.1594	89.1593	95.5436	84.8575	90.3787	92.5099	95.1999	88.4807	6.56795	7.42303
984	76.8787	84.8728	89.7454	95.8772	85.556	90.926	92.9801	95.5515	89.0485	6.39336	7.17964
1008	77.6905	85.5542	90.2999	96.1859	86.2223	91.4422	93.4208	95.8773	89.5866	6.22063	6.9437
1032	78.4738	86.2049	90.8245	96.4715	86.8579	91.929	93.8339	96.1793	90.0968	6.05001	6.715
1056	79.2296	86.8263	91.3206	96.7357	87.4642	92.3882	94.221	96.4591	90.5806	5.88173	6.49337
1080	79.9589	87.4197	91.79	96.9801	88.0425	92.8213	94.5839	96.7185	91.0394	5.716	6.2786
1104	80.6626	87.9865	92.234	97.2063	88.5941	93.2297	94.9239	96.9589	91.4745	5.55299	6.07053
1128	81.3416	88.5276	92.654	97.4155	89.1204	93.6149	95.2427	97.1818	91.8873	5.39284	5.86897
1152	81.9968	89.0445	93.0513	97.609	89.6223	93.9782	95.5414	97.3883	92.279	5.23567	5.67374
1176	82.629	89.538	93.4271	97.7881	90.1012	94.3209	95.8214	97.5797	92.6507	5.08158	5.48467
1200	83.239	90.0094	93.7826	97.9538	90.5579	94.644	96.0838	97.7571	93.0034	4.93065	5.30158

## Sheet: B-L
DDSolver 1.0		Dissolution Data Modeling of Baker-Lonsdale Model
Time Unit	min			Analyst	Misia
Model	Baker-Lonsdale			Date	2022-07-15
Equation	3/2*[1-(1-F/100)^(2/3)]-F/100=kBL*t			Time	02:26:52
Time	No.1	No.2	No.3	No.4	No.5	No.6	No.7	No.8
(min)	F(%)	F(%)	F(%)	F(%)	F(%)	F(%)	F(%)	F(%)	Mean	SD	RSD(%)
0	0	0	0	0	0	0	0	0	0	0
2.5	15.0191	13.3523	8.09659	11.5057	15.8192	17.9379	17.5141	17.9379	14.6478	3.50193	23.9075
5	16.1515	15.3409	16.1932	16.9034	20.4802	22.4576	22.8814	22.3164	19.0906	3.24964	17.0222
10	16.7188	17.3295	17.8977	20.1705	21.3277	24.1525	24.0113	23.5876	20.6495	3.09237	14.9755
15	17.4283	18.1818	18.75	22.7273	22.4576	24.8588	25.1412	25.4237	21.8711	3.30387	15.1061
20	18.7018	19.3182	20.1705	24.5739	23.0226	25.4237	25.9887	26.5537	22.9691	3.16096	13.7618
30	18.9843	20.7386	21.875	26.7045	24.0113	26.9774	27.4011	28.3898	24.3853	3.50794	14.3855
40	20.5436	22.1591	23.7216	28.9773	24.8588	28.1073	28.8136	29.8023	25.8729	3.51664	13.592
50	20.8277	23.5795	25.142	31.9602	25.7062	28.8136	29.661	31.3559	27.1308	3.94124	14.5268
60	22.2426	24.5739	26.7045	34.375	26.5537	29.9435	31.0734	32.6271	28.5117	4.17195	14.6324
70	23.0932	25.8523	27.8409	36.0795	27.1186	30.5085	31.6384	33.7571	29.4861	4.30577	14.6027
80	23.6606	26.5625	28.6932	37.5	27.8249	31.3559	32.7684	35.1695	30.4419	4.61918	15.1738
90	24.0851	27.4148	29.6875	38.7784	28.3898	31.9209	33.3333	35.8757	31.1857	4.7734	15.3064
100	24.7938	28.267	30.5398	39.4886	28.6723	33.0508	33.8983	36.7232	31.9292	4.81258	15.0726
110	25.5016	28.8352	31.8182	40.9091	29.3785	33.7571	34.7458	37.7119	32.8322	5.0176	15.2826
120	26.0681	29.5455	32.3864	41.4773	30.226	34.4633	35.8757	38.8418	33.6105	5.09168	15.1491
130	26.4935	29.8295	33.2386	42.1875	30.9322	35.1695	36.7232	39.6893	34.2829	5.22737	15.2477
140	27.0593	30.1136	34.0909	43.1818	31.3559	35.8757	37.8531	40.678	35.026	5.46575	15.6048
150	27.4854	31.108	34.8011	43.608	31.9209	36.5819	38.1356	41.3842	35.6281	5.41388	15.1955
160	27.7687	31.6761	35.5114	44.6023	32.3446	37.0056	38.7006	42.0904	36.2125	5.59446	15.449
170	28.3353	32.5284	36.2216	45.1705	32.9096	37.5706	39.548	42.9379	36.9027	5.62097	15.2318
180	28.7598	32.6705	36.7898	46.0227	33.4746	37.9944	39.8305	43.5028	37.3806	5.74029	15.3563
190	29.1851	33.0966	37.358	46.3068	34.1808	38.5593	40.678	44.6328	37.9997	5.82145	15.3197
200	29.6097	34.233	39.0625	46.5909	34.7458	38.9831	41.5254	45.339	38.7612	5.76606	14.8759
210	29.7525	34.6591	39.4886	47.1591	35.3107	39.1949	42.0904	46.3277	39.2479	5.94705	15.1525
220	30.3183	34.8011	39.9148	47.7273	35.8757	39.8305	42.6554	46.8927	39.752	5.99509	15.0812
230	30.7444	35.7955	40.0568	48.0114	36.1582	40.113	43.2203	47.5989	40.2123	5.97679	14.8631
240	31.1706	36.0795	40.767	48.5795	36.5819	40.5367	43.7853	48.3051	40.7257	6.07791	14.924
250	31.7363	36.6477	41.3352	49.0057	37.15	41.034	44.6875	49.2734	41.3587	6.15052	14.8712
260	32.0204	37.0739	41.9034	49.2898	37.73	41.7834	45.2345	50.2533	41.9111	6.2542	14.9225
300	32.4466	38.6364	43.1818	51.4205	39.2655	44.0678	47.4576	52.5424	43.6273	6.80566	15.5995
380	34.5676	41.6193	46.4489	53.6932	41.6667	47.4576	50.565	55.6497	46.4585	6.99442	15.0552
420	36.6975	42.7557	48.4375	56.9602	43.5028	50.9887	53.9548	60.1695	49.1833	7.90332	16.0691
480	38.6821	45.5966	50.5682	59.233	44.6328	52.8249	56.2147	63.2768	51.3786	8.19001	15.9405
1200	40.5183	53.267	59.0909	62.0739	46.6888	54.8809	58.2707	65.3328	55.0154	8.15959	14.8315
Time	No.1	No.2	No.3	No.4	No.5	No.6	No.7	No.8
(min)	F(%)_Pre	F(%)_Pre	F(%)_Pre	F(%)_Pre	F(%)_Pre	F(%)_Pre	F(%)_Pre	F(%)_Pre	Mean	SD	RSD(%)
0	0.0607421	0.0607421	0.0607421	0.0607421	0.0607421	0.0607421	0.0607421	0.0607421	0.0607421	7.41799e-18	1.22123e-14
2.5	3.42094	4.06155	4.60511	5.79623	4.12583	4.80157	5.13729	5.74774	4.71203	0.835134	17.7234
5	4.8221	5.72217	6.48439	8.15171	5.81235	6.75971	7.22995	8.08386	6.63328	1.17037	17.6439
10	6.78848	8.04809	9.11358	11.438	8.17425	9.49828	10.1541	11.3436	9.31979	1.63401	17.5327
15	8.28491	9.81574	11.1086	13.9235	9.96889	11.5746	12.3695	13.8093	11.3569	1.98118	17.4447
20	9.53842	11.2938	12.7751	15.9946	11.4693	13.3087	14.2182	15.8642	13.0578	2.26814	17.37
30	11.6233	13.7491	15.5393	19.4187	13.9615	16.1834	17.2803	19.2619	15.8772	2.73781	17.2437
40	13.3644	15.7954	17.8391	22.2563	16.038	18.5736	19.8234	22.078	18.221	3.12214	17.1349
50	14.8856	17.5802	19.8419	24.7191	17.8488	20.6539	22.0347	24.5225	20.2608	3.45194	17.0375
60	16.2506	19.1791	21.6338	26.9154	19.4708	22.5143	24.0105	26.7029	22.0847	3.74302	16.9485
70	17.4973	20.6373	23.2658	28.9099	20.9498	24.2078	25.8076	28.6831	23.7448	4.0047	16.8656
80	18.6502	21.984	24.7712	30.7444	22.3156	25.7693	27.4632	30.5047	25.2753	4.24309	16.7875
90	19.7265	23.2395	26.1731	32.4481	23.5887	27.2228	29.0033	32.1966	26.6998	4.46245	16.7134
100	20.7386	24.4188	27.4884	34.0424	24.7844	28.5859	30.4464	33.78	28.0356	4.66586	16.6426
110	21.6961	25.533	28.7297	35.5432	25.9138	29.8718	31.807	35.2708	29.2957	4.85565	16.5746
120	22.6061	26.5907	29.9069	36.963	26.986	31.0909	33.0959	36.6813	30.4901	5.03363	16.5091
130	23.4745	27.599	31.0279	38.3118	28.0079	32.2513	34.322	38.0213	31.6269	5.20125	16.4456
140	24.306	28.5634	32.0991	39.5975	28.9852	33.3597	35.4923	39.2988	32.7127	5.35965	16.384
150	25.1045	29.4885	33.1256	40.8268	29.9226	34.4215	36.6128	40.5203	33.7528	5.50985	16.3241
160	25.8733	30.3781	34.1119	42.0052	30.8239	35.4414	37.6883	41.6915	34.7517	5.65261	16.2657
170	26.615	31.2357	35.0617	43.1374	31.6927	36.4231	38.723	42.8168	35.7132	5.78862	16.2086
180	27.3321	32.0639	35.9781	44.2275	32.5316	37.3701	39.7204	43.9003	36.6405	5.91847	16.1528
190	28.0266	32.8651	36.864	45.2788	33.3432	38.2851	40.6836	44.9454	37.5365	6.04266	16.0981
200	28.7002	33.6415	37.7216	46.2944	34.1295	39.1707	41.6152	45.9551	38.4035	6.16161	16.0444
210	29.3545	34.395	38.553	47.2768	34.8924	40.029	42.5176	46.932	39.2438	6.27573	15.9917
220	29.9908	35.127	39.3602	48.2285	35.6336	40.8619	43.3928	47.8783	40.0591	6.38535	15.9398
230	30.6103	35.8391	40.1447	49.1515	36.3546	41.6712	44.2427	48.7962	40.8513	6.49075	15.8887
240	31.2141	36.5325	40.908	50.0476	37.0565	42.4583	45.0688	49.6875	41.6217	6.59223	15.8385
250	31.8033	37.2084	41.6514	50.9185	37.7407	43.2246	45.8727	50.5537	42.3717	6.69001	15.7889
260	32.3786	37.8679	42.376	51.7657	38.4082	43.9714	46.6556	51.3965	43.1025	6.7843	15.7399
300	34.5564	40.3585	45.1073	54.9423	40.9285	46.784	49.5999	54.5571	45.8543	7.13035	15.55
380	38.4329	44.7693	49.9211	60.4719	45.3894	51.7319	54.7624	60.0623	50.6926	7.70134	15.1922
420	40.1824	46.7498	52.072	62.9115	47.3912	53.9385	57.057	62.4924	52.8493	7.93885	15.0217
480	42.6193	49.4972	55.0442	66.2472	50.1671	56.9831	60.214	65.8169	55.8236	8.24723	14.7737
1200	62.5241	71.3107	77.9803	89.9202	72.1376	80.208	83.7837	89.5093	78.4217	9.4874	12.0979
Best-fit Values
Parameter	No.1	No.2	No.3	No.4	No.5	No.6	No.7	No.8	Mean	SD	RSD(%)
kBL	7.92182e-05	0.000112006	0.000144353	0.000229929	0.000115614	0.000157075	0.000180087	0.000226046	0.000155541	5.41812e-05	34.834
Secondary Parameter
Parameter	No.1	No.2	No.3	No.4	No.5	No.6	No.7	No.8	Mean	SD	RSD(%)
T25	148.669	105.149	81.5864	51.2213	101.867	74.9786	65.3978	52.1013	85.1213	32.6535	38.3611
T50	695.032	491.574	381.419	239.461	476.234	350.528	305.737	243.576	397.945	152.656	38.3611
T75	1953.14	1381.4	1071.85	672.922	1338.29	985.035	859.167	684.484	1118.29	428.986	38.3611
T80	2360.66	1669.62	1295.48	813.324	1617.52	1190.56	1038.43	827.298	1351.61	518.492	38.3611
T90	3494.58	2471.61	1917.76	1204	2394.48	1762.43	1537.23	1224.69	2000.85	767.546	38.3611
Goodness of Fit
Parameter	No.1	No.2	No.3	No.4	No.5	No.6	No.7	No.8
N_observed	35	35	35	35	35	35	35	35
DF	34	34	34	34	34	34	34	34
R_obs-pre	0.941328	0.975728	0.978278	0.960428	0.935332	0.947289	0.956593	0.970367
Rsqr	0.319195	0.700428	0.811691	0.726241	0.268694	0.407305	0.54429	0.718154
Rsqr_adj	0.319195	0.700428	0.811691	0.726241	0.268694	0.407305	0.54429	0.718154
MSE	40.8576	30.557	27.1743	51.2232	57.923	63.5262	59.214	49.6793
MSE_root	6.392	5.52784	5.21289	7.15704	7.61072	7.97033	7.69507	7.04836
Weighting	1	1	1	1	1	1	1	1
SS	1389.16	1038.94	923.925	1741.59	1969.38	2159.89	2013.28	1689.1
WSS	1389.16	1038.94	923.925	1741.59	1969.38	2159.89	2013.28	1689.1
AIC	255.276	245.108	241.002	263.189	267.492	270.723	268.263	262.118
MSC	-0.0720088	0.858851	1.36996	0.956776	-0.172751	0.065097	0.370948	0.907959
Predicted Data
Time	No.1	No.2	No.3	No.4	No.5	No.6	No.7	No.8
(min)	F(%)_Pre	F(%)_Pre	F(%)_Pre	F(%)_Pre	F(%)_Pre	F(%)_Pre	F(%)_Pre	F(%)_Pre	Mean	SD	RSD(%)
0	0.0607421	0.0607421	0.0607421	0.0607421	0.0607421	0.0607421	0.0607421	0.0607421	0.0607421	7.41799e-18	1.22123e-14
24	10.4264	12.3402	13.9538	17.4565	12.5315	14.5347	15.5246	17.3148	14.2603	2.46946	17.317
48	14.5954	17.24	19.4603	24.2505	17.5037	20.2576	21.6136	24.0574	19.8723	3.38946	17.0562
72	17.7348	20.9148	23.5761	29.2885	21.2313	24.5298	26.1491	29.059	24.0604	4.05408	16.8496
96	20.3408	23.9555	26.9718	33.4167	24.3146	28.0505	29.8798	33.1586	27.511	4.58625	16.6706
120	22.6061	26.5907	29.9069	36.963	26.986	31.0909	33.0959	36.6813	30.4901	5.03363	16.5091
144	24.6292	28.9379	32.5148	40.0956	29.3647	33.7897	35.9462	39.7938	33.134	5.42067	16.3599
168	26.4687	31.0666	34.8745	42.9145	31.5214	36.2297	38.5192	42.5952	35.5237	5.76193	16.22
192	28.163	33.0223	37.0377	45.4846	33.5024	38.4645	40.8724	45.1501	37.7121	6.06683	16.0872
216	29.7383	34.8367	39.0401	47.8514	35.3396	40.5317	43.0459	47.5033	39.7359	6.34202	15.9604
240	31.2141	36.5325	40.908	50.0476	37.0565	42.4583	45.0688	49.6875	41.6217	6.59223	15.8385
264	32.6051	38.1273	42.6609	52.0982	38.6707	44.2649	46.9631	51.7273	43.3897	6.82109	15.7205
288	33.9224	39.6344	44.3141	54.0225	40.1958	45.9676	48.746	53.6419	45.0556	7.03142	15.6061
312	35.1752	41.0646	45.88	55.8359	41.6428	47.579	50.4309	55.4466	46.6319	7.22545	15.4947
336	36.3706	42.4266	47.3682	57.5508	43.0204	49.1094	52.029	57.1536	48.1286	7.405	15.3859
360	37.5149	43.7275	48.7869	59.1775	44.336	50.5672	53.5494	58.7732	49.5541	7.57156	15.2794
384	38.6129	44.9734	50.143	60.7246	45.5957	51.9597	54.9995	60.3139	50.9153	7.72637	15.1749
408	39.6689	46.1692	51.4422	62.1993	46.8045	53.2927	56.3859	61.7829	52.2182	7.8705	15.0723
432	40.6867	47.3194	52.6894	63.6078	47.9669	54.5714	57.7141	63.1863	53.4677	8.00486	14.9714
456	41.6692	48.4276	53.8888	64.9556	49.0866	55.8002	58.9887	64.5294	54.6683	8.13021	14.8719
480	42.6193	49.4972	55.0442	66.2472	50.1671	56.9831	60.214	65.8169	55.8236	8.24723	14.7737
504	43.5394	50.5309	56.1588	67.4868	51.2111	58.1233	61.3934	67.0528	56.937	8.35652	14.6768
528	44.4315	51.5313	57.2354	68.6779	52.2212	59.2238	62.5303	68.2407	58.0115	8.45861	14.5809
552	45.2976	52.5005	58.2765	69.8237	53.1998	60.2873	63.6274	69.3837	59.0496	8.55394	14.486
576	46.1393	53.4407	59.2845	70.9271	54.1488	61.3161	64.6873	70.4847	60.0535	8.64293	14.392
600	46.958	54.3536	60.2613	71.9906	55.0699	62.3124	65.7121	71.5462	61.0255	8.72598	14.2989
624	47.7553	55.2407	61.2088	73.0165	55.965	63.278	66.7041	72.5705	61.9674	8.8034	14.2065
648	48.5322	56.1036	62.1287	74.007	56.8354	64.2147	67.6649	73.5596	62.8808	8.87549	14.1148
672	49.29	56.9436	63.0223	74.9639	57.6825	65.1241	68.5964	74.5154	63.7673	8.94254	14.0237
696	50.0295	57.7618	63.8912	75.8889	58.5075	66.0075	69.4999	75.4397	64.6282	9.00478	13.9332
720	50.7518	58.5594	64.7365	76.7836	59.3115	66.8663	70.377	76.3339	65.465	9.06246	13.8432
744	51.4577	59.3374	65.5594	77.6494	60.0956	67.7016	71.2288	77.1996	66.2787	9.11577	13.7537
768	52.1479	60.0967	66.361	78.4877	60.8607	68.5147	72.0565	78.038	67.0704	9.1649	13.6646
792	52.8232	60.8381	67.1422	79.2997	61.6076	69.3064	72.8614	78.8503	67.8411	9.21004	13.5759
816	53.4843	61.5625	67.9039	80.0865	62.3373	70.0777	73.6442	79.6377	68.5918	9.25135	13.4876
840	54.1318	62.2707	68.647	80.8492	63.0503	70.8295	74.4061	80.4011	69.3232	9.28898	13.3995
864	54.7662	62.9632	69.3722	81.5886	63.7475	71.5626	75.1478	81.1417	70.0362	9.32306	13.3118
888	55.3882	63.6407	70.0802	82.3058	64.4295	72.2778	75.8701	81.8602	70.7316	9.35373	13.2243
912	55.9981	64.3038	70.7718	83.0016	65.0968	72.9757	76.5738	82.5574	71.4099	9.38111	13.137
936	56.5964	64.9531	71.4475	83.6767	65.75	73.657	77.2597	83.2343	72.0718	9.40531	13.0499
960	57.1836	65.5891	72.108	84.3319	66.3897	74.3224	77.9282	83.8914	72.718	9.42644	12.963
984	57.7602	66.2123	72.7538	84.9679	67.0164	74.9723	78.5802	84.5295	73.3491	9.44459	12.8762
1008	58.3264	66.823	73.3853	85.5852	67.6305	75.6074	79.2161	85.1492	73.9654	9.45985	12.7896
1032	58.8827	67.4219	74.0032	86.1846	68.2324	76.2281	79.8364	85.751	74.5675	9.47232	12.703
1056	59.4293	68.0092	74.6078	86.7666	68.8226	76.8349	80.4418	86.3357	75.156	9.48207	12.6165
1080	59.9667	68.5853	75.1997	87.3316	69.4014	77.4283	81.0326	86.9036	75.7312	9.48917	12.5301
1104	60.495	69.1507	75.7791	87.8803	69.9693	78.0087	81.6093	87.4554	76.2935	9.49371	12.4437
1128	61.0147	69.7056	76.3465	88.4131	70.5265	78.5765	82.1724	87.9914	76.8433	9.49574	12.3573
1152	61.5259	70.2504	76.9023	88.9303	71.0735	79.1321	82.7222	88.5121	77.3811	9.49532	12.2709
1176	62.029	70.7853	77.4468	89.4326	71.6104	79.6758	83.2592	89.018	77.9071	9.49253	12.1844
1200	62.5241	71.3107	77.9803	89.9202	72.1376	80.208	83.7837	89.5093	78.4217	9.4874	12.0979

## Sheet: Pep-S
DDSolver 1.0		Dissolution Data Modeling of Peppas-Sahlin Model
Time Unit	min			Analyst	Misia
Model	Peppas-Sahlin			Date	2022-07-15
Equation	F=k1*t^0.5+k2*t			Time	02:42:49
Time	No.1	No.2	No.3	No.4	No.5	No.6	No.7	No.8
(min)	F(%)	F(%)	F(%)	F(%)	F(%)	F(%)	F(%)	F(%)	Mean	SD	RSD(%)
0	0	0	0	0	0	0	0	0	0	0
2.5	15.0191	13.3523	8.09659	11.5057	15.8192	17.9379	17.5141	17.9379	14.6478	3.50193	23.9075
5	16.1515	15.3409	16.1932	16.9034	20.4802	22.4576	22.8814	22.3164	19.0906	3.24964	17.0222
10	16.7188	17.3295	17.8977	20.1705	21.3277	24.1525	24.0113	23.5876	20.6495	3.09237	14.9755
15	17.4283	18.1818	18.75	22.7273	22.4576	24.8588	25.1412	25.4237	21.8711	3.30387	15.1061
20	18.7018	19.3182	20.1705	24.5739	23.0226	25.4237	25.9887	26.5537	22.9691	3.16096	13.7618
30	18.9843	20.7386	21.875	26.7045	24.0113	26.9774	27.4011	28.3898	24.3853	3.50794	14.3855
40	20.5436	22.1591	23.7216	28.9773	24.8588	28.1073	28.8136	29.8023	25.8729	3.51664	13.592
50	20.8277	23.5795	25.142	31.9602	25.7062	28.8136	29.661	31.3559	27.1308	3.94124	14.5268
60	22.2426	24.5739	26.7045	34.375	26.5537	29.9435	31.0734	32.6271	28.5117	4.17195	14.6324
70	23.0932	25.8523	27.8409	36.0795	27.1186	30.5085	31.6384	33.7571	29.4861	4.30577	14.6027
80	23.6606	26.5625	28.6932	37.5	27.8249	31.3559	32.7684	35.1695	30.4419	4.61918	15.1738
90	24.0851	27.4148	29.6875	38.7784	28.3898	31.9209	33.3333	35.8757	31.1857	4.7734	15.3064
100	24.7938	28.267	30.5398	39.4886	28.6723	33.0508	33.8983	36.7232	31.9292	4.81258	15.0726
110	25.5016	28.8352	31.8182	40.9091	29.3785	33.7571	34.7458	37.7119	32.8322	5.0176	15.2826
120	26.0681	29.5455	32.3864	41.4773	30.226	34.4633	35.8757	38.8418	33.6105	5.09168	15.1491
130	26.4935	29.8295	33.2386	42.1875	30.9322	35.1695	36.7232	39.6893	34.2829	5.22737	15.2477
140	27.0593	30.1136	34.0909	43.1818	31.3559	35.8757	37.8531	40.678	35.026	5.46575	15.6048
150	27.4854	31.108	34.8011	43.608	31.9209	36.5819	38.1356	41.3842	35.6281	5.41388	15.1955
160	27.7687	31.6761	35.5114	44.6023	32.3446	37.0056	38.7006	42.0904	36.2125	5.59446	15.449
170	28.3353	32.5284	36.2216	45.1705	32.9096	37.5706	39.548	42.9379	36.9027	5.62097	15.2318
180	28.7598	32.6705	36.7898	46.0227	33.4746	37.9944	39.8305	43.5028	37.3806	5.74029	15.3563
190	29.1851	33.0966	37.358	46.3068	34.1808	38.5593	40.678	44.6328	37.9997	5.82145	15.3197
200	29.6097	34.233	39.0625	46.5909	34.7458	38.9831	41.5254	45.339	38.7612	5.76606	14.8759
210	29.7525	34.6591	39.4886	47.1591	35.3107	39.1949	42.0904	46.3277	39.2479	5.94705	15.1525
220	30.3183	34.8011	39.9148	47.7273	35.8757	39.8305	42.6554	46.8927	39.752	5.99509	15.0812
230	30.7444	35.7955	40.0568	48.0114	36.1582	40.113	43.2203	47.5989	40.2123	5.97679	14.8631
240	31.1706	36.0795	40.767	48.5795	36.5819	40.5367	43.7853	48.3051	40.7257	6.07791	14.924
250	31.7363	36.6477	41.3352	49.0057	37.15	41.034	44.6875	49.2734	41.3587	6.15052	14.8712
260	32.0204	37.0739	41.9034	49.2898	37.73	41.7834	45.2345	50.2533	41.9111	6.2542	14.9225
300	32.4466	38.6364	43.1818	51.4205	39.2655	44.0678	47.4576	52.5424	43.6273	6.80566	15.5995
380	34.5676	41.6193	46.4489	53.6932	41.6667	47.4576	50.565	55.6497	46.4585	6.99442	15.0552
420	36.6975	42.7557	48.4375	56.9602	43.5028	50.9887	53.9548	60.1695	49.1833	7.90332	16.0691
480	38.6821	45.5966	50.5682	59.233	44.6328	52.8249	56.2147	63.2768	51.3786	8.19001	15.9405
1200	40.5183	53.267	59.0909	62.0739	46.6888	54.8809	58.2707	65.3328	55.0154	8.15959	14.8315
Time	No.1	No.2	No.3	No.4	No.5	No.6	No.7	No.8
(min)	F(%)_Pre	F(%)_Pre	F(%)_Pre	F(%)_Pre	F(%)_Pre	F(%)_Pre	F(%)_Pre	F(%)_Pre	Mean	SD	RSD(%)
0	0	0	0	0	0	0	0	0	0	0
2.5	4.58724	5.02847	5.56474	7.12266	5.44648	6.09271	6.39277	6.86572	5.8876	0.886986	15.0653
5	6.40561	7.03354	7.78512	9.94646	7.60355	8.5095	8.93063	9.59658	8.22637	1.23825	15.0522
10	8.89545	9.79134	10.8406	13.8134	10.5552	11.8205	12.4096	13.3456	11.4339	1.71896	15.0338
15	10.741	11.8457	13.1179	16.6801	12.7415	14.2761	14.9916	16.1325	13.8158	2.07511	15.0198
20	12.2532	13.5359	14.9924	19.029	14.5315	16.289	17.1094	18.4215	15.7702	2.36682	15.0081
30	14.6998	16.2856	18.0438	22.8302	17.4255	19.5481	20.5407	22.1368	18.9388	2.83868	14.9887
40	16.6748	18.5203	20.5256	25.899	19.7592	22.181	23.3154	25.1478	21.5029	3.21956	14.9727
50	18.3484	20.4259	22.6433	28.5	21.7349	24.4138	25.6705	27.7088	23.6807	3.54235	14.9588
60	19.8079	22.0978	24.5024	30.7686	23.4562	26.3624	27.7275	29.95	25.5841	3.82393	14.9465
70	21.1052	23.5925	26.1656	32.7853	24.9848	28.0956	29.5587	31.949	27.2796	4.07434	14.9355
80	22.274	24.9469	27.6737	34.6026	26.3609	29.6583	31.2111	33.7562	28.8105	4.30009	14.9255
90	23.3379	26.1868	29.055	36.257	27.6122	31.0816	32.7173	35.4067	30.2068	4.50574	14.9163
100	24.314	27.3307	30.3301	37.7749	28.7591	32.3883	34.1013	36.9259	31.4905	4.69457	14.9079
110	25.215	28.3928	31.5147	39.1764	29.817	33.5955	35.3808	38.3332	32.6782	4.86907	14.9001
120	26.0511	29.3839	32.6209	40.4771	30.7977	34.7164	36.5699	39.6435	33.7826	5.0312	14.8929
130	26.8303	30.3128	33.6582	41.6893	31.7107	35.7617	37.6797	40.8687	34.8139	5.18248	14.8862
140	27.5589	31.1866	34.6345	42.8231	32.5637	36.74	38.7191	42.0185	35.7806	5.32416	14.88
150	28.2423	32.011	35.5563	43.8867	33.3631	37.6582	39.6957	43.1007	36.6893	5.45727	14.8743
160	28.885	32.7909	36.4288	44.8871	34.114	38.5224	40.6155	44.1222	37.5457	5.58268	14.869
170	29.4907	33.5305	37.2567	45.8301	34.821	39.3375	41.4839	45.0884	38.3548	5.70111	14.8641
180	30.0627	34.2332	38.0438	46.7207	35.4879	40.1077	42.3052	46.0043	39.1207	5.81318	14.8596
190	30.6036	34.9021	38.7934	47.5632	36.118	40.8369	43.0834	46.8738	39.8468	5.91943	14.8555
200	31.1161	35.5398	39.5086	48.3613	36.7142	41.5281	43.8219	47.7007	40.5363	6.02032	14.8517
210	31.602	36.1486	40.1919	49.1184	37.279	42.1842	44.5236	48.4882	41.192	6.11627	14.8482
220	32.0634	36.7306	40.8454	49.8373	37.8145	42.8077	45.191	49.2389	41.8161	6.20763	14.8451
230	32.5019	37.2875	41.4713	50.5207	38.3229	43.4007	45.8265	49.9554	42.4109	6.29473	14.8423
240	32.919	37.8211	42.0713	51.1707	38.8057	43.9653	46.4322	50.6399	42.9782	6.37786	14.8398
250	33.3159	38.3326	42.647	51.7896	39.2647	44.5032	47.0099	51.2943	43.5197	6.45727	14.8376
260	33.6939	38.8236	43.1999	52.379	39.7012	45.016	47.5612	51.9205	44.0369	6.53318	14.8357
300	35.037	40.6028	45.2072	54.4746	41.2465	46.8428	49.5314	54.1731	45.8894	6.80589	14.8311
380	37.0688	43.4467	48.4314	57.6497	43.5597	49.6277	52.5605	57.7008	48.7557	7.23314	14.8355
420	37.827	44.5872	49.7321	58.837	44.41	50.6779	53.7163	59.0798	49.8584	7.40122	14.8445
480	38.7086	46.0189	51.3747	60.2213	45.382	51.914	55.0941	60.7666	51.185	7.60953	14.8667
1200	36.5899	49.3334	55.7466	57.117	41.9594	49.8885	53.9484	62.0453	50.8286	8.31348	16.3559
Best-fit Values
Parameter	No.1	No.2	No.3	No.4	No.5	No.6	No.7	No.8	Mean	SD	RSD(%)
k1	2.98947	3.26428	3.61081	4.64136	3.55147	3.96879	4.16203	4.46427	3.83156	0.578453	15.0971
k2	-0.0558068	-0.0531203	-0.0577796	-0.0863869	-0.067556	-0.0729952	-0.0751904	-0.0771681	-0.0682504	0.0117899	-17.2745
Secondary Parameter
Parameter	No.1	No.2	No.3	No.4	No.5	No.6	No.7	No.8	Mean	SD	RSD(%)
T25	107.543	80.4109	62.8834	36.8783	70.1049	52.8776	47.0022	39.4663	62.1458	23.6838	38.11
T50	None Calc	844.286	428.974	222.335	None Calc	393.332	310.674	230.638	405.04	230.803	56.9827
T75	None Calc	None Calc	None Calc	None Calc	None Calc	None Calc	None Calc	None Calc
T80	None Calc	None Calc	None Calc	None Calc	None Calc	None Calc	None Calc	None Calc
T90	None Calc	None Calc	None Calc	None Calc	None Calc	None Calc	None Calc	None Calc
Goodness of Fit
Parameter	No.1	No.2	No.3	No.4	No.5	No.6	No.7	No.8
N_observed	35	35	35	35	35	35	35	35
DF	33	33	33	33	33	33	33	33
R_obs-pre	0.959594	0.977921	0.987554	0.988706	0.949924	0.94992	0.961452	0.973614
Rsqr	0.774297	0.889464	0.946466	0.944015	0.725948	0.74213	0.8096	0.88078
Rsqr_adj	0.767458	0.886115	0.944844	0.942318	0.717643	0.734316	0.80383	0.877168
MSE	13.9557	11.6165	7.95935	10.7928	22.364	28.4766	25.4899	21.6509
MSE_root	3.73574	3.4083	2.82123	3.28524	4.72906	5.33634	5.04875	4.65306
Weighting	1	1	1	1	1	1	1	1
SS	460.539	383.345	262.658	356.163	738.012	939.726	841.166	714.481
WSS	460.539	383.345	262.658	356.163	738.012	939.726	841.166	714.481
AIC	218.634	212.213	198.98	209.639	235.139	243.596	239.718	234.004
MSC	0.974905	1.79873	2.5706	2.4868	0.751621	0.840179	1.18654	1.71121
Predicted Data
Time	No.1	No.2	No.3	No.4	No.5	No.6	No.7	No.8
(min)	F(%)_Pre	F(%)_Pre	F(%)_Pre	F(%)_Pre	F(%)_Pre	F(%)_Pre	F(%)_Pre	F(%)_Pre	Mean	SD	RSD(%)
0	0	0	0	0	0	0	0	0	0	0
24	13.306	14.7167	16.3026	20.6646	15.7772	17.6911	18.5851	20.0183	17.1327	2.56988	14.9998
48	18.0329	20.0658	22.243	28.0097	21.3626	23.9928	25.2263	27.2253	23.2698	3.48149	14.9614
72	21.3484	23.8736	26.4786	33.1634	25.2712	28.4206	29.9023	32.3245	27.5978	4.12129	14.9334
96	23.9332	26.8837	29.8317	37.1827	28.3118	31.8785	33.5611	36.3326	30.9894	4.62088	14.9111
120	26.0511	29.3839	32.6209	40.4771	30.7977	34.7164	36.5699	39.6435	33.7826	5.0312	14.8929
144	27.8374	31.522	35.0095	43.2566	32.8896	37.1141	39.1169	42.4591	36.1506	5.37838	14.8777
168	29.3724	33.3856	37.0945	45.6459	34.6829	39.1782	41.3141	44.8994	38.1966	5.67795	14.8651
192	30.7083	35.032	38.9392	47.7262	36.2399	40.978	43.2342	47.0425	39.9876	5.94002	14.8547
216	31.8817	36.5009	40.5874	49.5542	37.6037	42.562	44.928	48.9428	41.5701	6.17162	14.8463
240	32.919	37.8211	42.0713	51.1707	38.8057	43.9653	46.4322	50.6399	42.9782	6.37786	14.8398
264	33.8401	39.0144	43.4149	52.607	39.8698	45.2144	47.7747	52.1635	44.2373	6.56262	14.835
288	34.6606	40.0979	44.6369	53.887	40.8144	46.3299	48.9772	53.5368	45.3676	6.72891	14.832
312	35.3928	41.0851	45.7524	55.03	41.654	47.3282	50.0567	54.7783	46.3847	6.87912	14.8306
336	36.0467	41.9867	46.7733	56.0515	42.4007	48.2227	51.0273	55.903	47.3015	7.0152	14.8308
360	36.6307	42.812	47.7096	56.9643	43.0643	49.0241	51.9004	56.9231	48.1286	7.13876	14.8327
384	37.1515	43.5683	48.5698	57.7791	43.6529	49.7418	52.6857	57.849	48.8747	7.25114	14.8362
408	37.6151	44.262	49.3607	58.505	44.1734	50.3835	53.3912	58.6893	49.5475	7.35349	14.8413
432	38.0263	44.8987	50.0885	59.1496	44.6318	50.9557	54.0239	59.4516	50.1533	7.44679	14.8481
456	38.3896	45.483	50.7583	59.7198	45.0332	51.4643	54.5898	60.1421	50.6975	7.53189	14.8565
480	38.7086	46.0189	51.3747	60.2213	45.382	51.914	55.0941	60.7666	51.185	7.60953	14.8667
504	38.9867	46.5102	51.9415	60.6592	45.6821	52.3094	55.5414	61.33	51.6201	7.68036	14.8786
528	39.2267	46.9598	52.4624	61.038	45.9371	52.6543	55.9356	61.8364	52.0063	7.74497	14.8924
552	39.4312	47.3707	52.9405	61.3616	46.1498	52.952	56.2805	62.2899	52.347	7.80386	14.9079
576	39.6024	47.7453	53.3784	61.6337	46.3231	53.2056	56.579	62.6937	52.6452	7.85752	14.9254
600	39.7426	48.0859	53.7786	61.8574	46.4594	53.4179	56.8342	63.0511	52.9034	7.90636	14.9449
624	39.8534	48.3945	54.1435	62.0356	46.5608	53.5912	57.0487	63.3646	53.124	7.95075	14.9664
648	39.9366	48.6729	54.475	62.1709	46.6294	53.7279	57.2246	63.6369	53.3093	7.99106	14.99
672	39.9936	48.9228	54.775	62.2657	46.6671	53.8299	57.3642	63.8702	53.4611	8.02759	15.0158
696	40.026	49.1458	55.0451	62.3221	46.6753	53.8991	57.4694	64.0666	53.5812	8.06065	15.0438
720	40.0349	49.3431	55.2869	62.3421	46.6557	53.9372	57.5419	64.228	53.6712	8.0905	15.0742
744	40.0215	49.516	55.5017	62.3275	46.6096	53.9456	57.5834	64.3561	53.7327	8.1174	15.107
768	39.9869	49.6658	55.6909	62.2799	46.5383	53.9259	57.5953	64.4525	53.7669	8.14158	15.1424
792	39.932	49.7936	55.8557	62.2009	46.4429	53.8793	57.5791	64.5187	53.7753	8.16327	15.1803
816	39.8579	49.9002	55.9972	62.0919	46.3246	53.8071	57.536	64.556	53.7589	8.18267	15.2211
840	39.7652	49.9866	56.1163	61.9543	46.1844	53.7104	57.4671	64.5657	53.7188	8.19997	15.2646
864	39.6549	50.0537	56.2141	61.7892	46.0232	53.5901	57.3737	64.5491	53.656	8.21535	15.3112
888	39.5276	50.1024	56.2914	61.5977	45.8418	53.4474	57.2566	64.5071	53.5715	8.229	15.3608
912	39.3841	50.1332	56.349	61.381	45.641	53.2831	57.1169	64.4408	53.4661	8.24107	15.4136
936	39.2249	50.147	56.3878	61.1401	45.4217	53.098	56.9554	64.3512	53.3408	8.25172	15.4698
960	39.0507	50.1444	56.4084	60.8757	45.1846	52.8929	56.773	64.2391	53.1961	8.2611	15.5295
984	38.862	50.1259	56.4115	60.5889	44.9302	52.6687	56.5704	64.1054	53.0329	8.26935	15.5929
1008	38.6593	50.0922	56.3978	60.2805	44.6593	52.4259	56.3484	63.9508	52.8518	8.2766	15.66
1032	38.4432	50.0439	56.3678	59.9512	44.3724	52.1652	56.1077	63.7762	52.6535	8.28299	15.7311
1056	38.2141	49.9813	56.3221	59.6016	44.0701	51.8873	55.8489	63.5822	52.4385	8.28864	15.8064
1080	37.9725	49.9051	56.2613	59.2327	43.7528	51.5928	55.5726	63.3695	52.2074	8.29368	15.886
1104	37.7187	49.8156	56.1858	58.8449	43.4212	51.2821	55.2794	63.1386	51.9608	8.29821	15.9701
1128	37.4532	49.7133	56.0962	58.4388	43.0756	50.9559	54.9699	62.8902	51.6991	8.30235	16.059
1152	37.1764	49.5986	55.9928	58.0151	42.7165	50.6146	54.6446	62.6248	51.4229	8.30621	16.1527
1176	36.8885	49.4718	55.8761	57.5744	42.3443	50.2586	54.304	62.343	51.1326	8.30988	16.2516
1200	36.5899	49.3334	55.7466	57.117	41.9594	49.8885	53.9484	62.0453	50.8286	8.31348	16.3559

## Sheet: Wei2
DDSolver 1.0		Dissolution Data Modeling of Weibull Model
Time Unit	min			Analyst	Misia
Model	Weibull			Date	2022-07-15
Equation	F=100*{1-Exp[-(t^β)/α]}			Time	02:44:27
Time	No.1	No.2	No.3	No.4	No.5	No.6	No.7	No.8
(min)	F(%)	F(%)	F(%)	F(%)	F(%)	F(%)	F(%)	F(%)	Mean	SD	RSD(%)
0	0	0	0	0	0	0	0	0	0	0
2.5	15.0191	13.3523	8.09659	11.5057	15.8192	17.9379	17.5141	17.9379	14.6478	3.50193	23.9075
5	16.1515	15.3409	16.1932	16.9034	20.4802	22.4576	22.8814	22.3164	19.0906	3.24964	17.0222
10	16.7188	17.3295	17.8977	20.1705	21.3277	24.1525	24.0113	23.5876	20.6495	3.09237	14.9755
15	17.4283	18.1818	18.75	22.7273	22.4576	24.8588	25.1412	25.4237	21.8711	3.30387	15.1061
20	18.7018	19.3182	20.1705	24.5739	23.0226	25.4237	25.9887	26.5537	22.9691	3.16096	13.7618
30	18.9843	20.7386	21.875	26.7045	24.0113	26.9774	27.4011	28.3898	24.3853	3.50794	14.3855
40	20.5436	22.1591	23.7216	28.9773	24.8588	28.1073	28.8136	29.8023	25.8729	3.51664	13.592
50	20.8277	23.5795	25.142	31.9602	25.7062	28.8136	29.661	31.3559	27.1308	3.94124	14.5268
60	22.2426	24.5739	26.7045	34.375	26.5537	29.9435	31.0734	32.6271	28.5117	4.17195	14.6324
70	23.0932	25.8523	27.8409	36.0795	27.1186	30.5085	31.6384	33.7571	29.4861	4.30577	14.6027
80	23.6606	26.5625	28.6932	37.5	27.8249	31.3559	32.7684	35.1695	30.4419	4.61918	15.1738
90	24.0851	27.4148	29.6875	38.7784	28.3898	31.9209	33.3333	35.8757	31.1857	4.7734	15.3064
100	24.7938	28.267	30.5398	39.4886	28.6723	33.0508	33.8983	36.7232	31.9292	4.81258	15.0726
110	25.5016	28.8352	31.8182	40.9091	29.3785	33.7571	34.7458	37.7119	32.8322	5.0176	15.2826
120	26.0681	29.5455	32.3864	41.4773	30.226	34.4633	35.8757	38.8418	33.6105	5.09168	15.1491
130	26.4935	29.8295	33.2386	42.1875	30.9322	35.1695	36.7232	39.6893	34.2829	5.22737	15.2477
140	27.0593	30.1136	34.0909	43.1818	31.3559	35.8757	37.8531	40.678	35.026	5.46575	15.6048
150	27.4854	31.108	34.8011	43.608	31.9209	36.5819	38.1356	41.3842	35.6281	5.41388	15.1955
160	27.7687	31.6761	35.5114	44.6023	32.3446	37.0056	38.7006	42.0904	36.2125	5.59446	15.449
170	28.3353	32.5284	36.2216	45.1705	32.9096	37.5706	39.548	42.9379	36.9027	5.62097	15.2318
180	28.7598	32.6705	36.7898	46.0227	33.4746	37.9944	39.8305	43.5028	37.3806	5.74029	15.3563
190	29.1851	33.0966	37.358	46.3068	34.1808	38.5593	40.678	44.6328	37.9997	5.82145	15.3197
200	29.6097	34.233	39.0625	46.5909	34.7458	38.9831	41.5254	45.339	38.7612	5.76606	14.8759
210	29.7525	34.6591	39.4886	47.1591	35.3107	39.1949	42.0904	46.3277	39.2479	5.94705	15.1525
220	30.3183	34.8011	39.9148	47.7273	35.8757	39.8305	42.6554	46.8927	39.752	5.99509	15.0812
230	30.7444	35.7955	40.0568	48.0114	36.1582	40.113	43.2203	47.5989	40.2123	5.97679	14.8631
240	31.1706	36.0795	40.767	48.5795	36.5819	40.5367	43.7853	48.3051	40.7257	6.07791	14.924
250	31.7363	36.6477	41.3352	49.0057	37.15	41.034	44.6875	49.2734	41.3587	6.15052	14.8712
260	32.0204	37.0739	41.9034	49.2898	37.73	41.7834	45.2345	50.2533	41.9111	6.2542	14.9225
300	32.4466	38.6364	43.1818	51.4205	39.2655	44.0678	47.4576	52.5424	43.6273	6.80566	15.5995
380	34.5676	41.6193	46.4489	53.6932	41.6667	47.4576	50.565	55.6497	46.4585	6.99442	15.0552
420	36.6975	42.7557	48.4375	56.9602	43.5028	50.9887	53.9548	60.1695	49.1833	7.90332	16.0691
480	38.6821	45.5966	50.5682	59.233	44.6328	52.8249	56.2147	63.2768	51.3786	8.19001	15.9405
1200	40.5183	53.267	59.0909	62.0739	46.6888	54.8809	58.2707	65.3328	55.0154	8.15959	14.8315
Time	No.1	No.2	No.3	No.4	No.5	No.6	No.7	No.8
(min)	F(%)_Pre	F(%)_Pre	F(%)_Pre	F(%)_Pre	F(%)_Pre	F(%)_Pre	F(%)_Pre	F(%)_Pre	Mean	SD	RSD(%)
0	0	0	0	0	0	0	0	0	0	0
2.5	11.6402	10.3019	9.82759	13.5461	14.3396	15.406	14.8721	13.8323	12.9707	2.1134	16.2936
5	13.5868	12.6113	12.3771	16.75	16.6357	18.0756	17.7453	17.0159	15.5997	2.3453	15.0343
10	15.8287	15.3924	15.529	20.6167	19.2564	21.1471	21.1013	20.8392	18.7139	2.66061	14.2173
15	17.2905	17.267	17.6947	23.2206	20.9521	23.145	23.3083	23.4044	20.7853	2.90065	13.9552
20	18.3995	18.7182	19.3904	25.2321	22.2321	24.6573	24.9897	25.3815	22.3751	3.1019	13.8632
30	20.069	20.9452	22.0207	28.3077	24.1484	26.9266	27.5277	28.3985	24.793	3.43523	13.8556
40	21.3322	22.6609	24.0669	30.665	25.5901	28.6368	29.4508	30.7065	26.6386	3.7101	13.9275
50	22.3585	24.0725	25.7613	32.5949	26.7564	30.0214	31.0134	32.5937	28.1465	3.94643	14.021
60	23.228	25.2796	27.2171	34.2376	27.7409	31.1907	32.3364	34.1986	29.4286	4.15487	14.1185
70	23.9852	26.3387	28.499	35.6726	28.5957	32.2061	33.4874	35.5994	30.548	4.34193	14.2135
80	24.6576	27.285	29.6475	36.9493	29.3528	33.1054	34.5085	36.8451	31.5439	4.51196	14.3037
90	25.2636	28.1422	30.6901	38.1011	30.0335	33.914	35.4276	37.9684	32.4426	4.66804	14.3886
100	25.8161	28.927	31.6464	39.1515	30.6527	34.6493	36.2642	38.9925	33.2625	4.81243	14.468
110	26.3243	29.6516	32.5306	40.1179	31.2212	35.3242	37.0328	39.9344	34.0171	4.94687	14.5423
120	26.7954	30.3253	33.3538	41.0133	31.7471	35.9484	37.7441	40.8068	34.7168	5.0727	14.6117
130	27.2347	30.9555	34.1244	41.8478	32.2368	36.5295	38.4065	41.6198	35.3694	5.19102	14.6766
140	27.6466	31.5478	34.8493	42.6296	32.6952	37.0732	39.0267	42.3813	35.9812	5.30271	14.7374
150	28.0345	32.1068	35.534	43.3652	33.1263	37.5843	39.6099	43.0977	36.5573	5.40849	14.7945
160	28.4012	32.6365	36.183	44.06	33.5334	38.0667	40.1604	43.7742	37.1019	5.50897	14.8482
170	28.7492	33.1399	36.8001	44.7183	33.919	38.5236	40.6821	44.4152	37.6184	5.60467	14.8987
180	29.0803	33.6197	37.3885	45.344	34.2856	38.9576	41.1777	45.0244	38.1097	5.69603	14.9464
190	29.3963	34.0782	37.9509	45.9401	34.6349	39.3712	41.65	45.6048	38.5783	5.78343	14.9914
200	29.6985	34.5174	38.4897	46.5096	34.9687	39.7661	42.1011	46.1591	39.0263	5.8672	15.034
210	29.9882	34.9389	39.0069	47.0546	35.2883	40.1442	42.5329	46.6897	39.4555	5.94763	15.0743
220	30.2665	35.3442	39.5042	47.5772	35.595	40.5067	42.9471	47.1985	39.8674	6.02498	15.1125
230	30.5343	35.7345	39.9833	48.0794	35.8897	40.8551	43.3451	47.6873	40.2636	6.09947	15.1489
240	30.7923	36.1111	40.4454	48.5625	36.1735	41.1904	43.7281	48.1576	40.6451	6.1713	15.1834
250	31.0414	36.4749	40.8917	49.0281	36.4472	41.5136	44.0973	48.6108	41.0131	6.24066	15.2163
260	31.2821	36.8268	41.3235	49.4774	36.7115	41.8255	44.4537	49.0482	41.3686	6.30771	15.2476
300	32.1725	38.1303	42.9224	51.1321	37.687	42.9758	45.7675	50.659	42.6808	6.55545	15.3593
380	33.6845	40.35	45.6413	53.9135	39.3362	44.9159	47.9822	53.3673	44.8989	6.97379	15.5322
420	34.3401	41.3141	46.8201	55.1069	40.0484	45.7517	48.9356	54.5296	45.8558	7.15351	15.6
480	35.229	42.6223	48.4167	56.7112	41.0113	46.8798	50.2212	56.0928	47.148	7.39493	15.6845
1200	41.7567	52.2011	59.941	67.8829	47.9855	54.961	59.3703	67.0064	56.3881	9.02887	16.012
Best-fit Values
Parameter	No.1	No.2	No.3	No.4	No.5	No.6	No.7	No.8	Mean	SD	RSD(%)
α	10.057	12.2222	13.3591	9.31938	8.00096	7.53627	8.01871	9.0491	9.69534	2.09903	21.6499
β	0.238797	0.310246	0.353052	0.332777	0.233337	0.252978	0.278863	0.325242	0.290661	0.0459519	15.8094
Secondary Parameter
Parameter	No.1	No.2	No.3	No.4	No.5	No.6	No.7	No.8	Mean	SD	RSD(%)
T25	85.5296	57.5565	45.3004	19.3663	35.6157	21.3037	20.0344	18.948	37.9568	23.941	63.0743
T50	3399.68	979.7	546.825	272.082	1543.07	688.848	469.149	283.012	1022.8	1047.28	102.394
Td	15776.4	3192.65	1544.19	818.505	7422.55	2933.1	1746.26	873.388	4288.38	5106.44	119.076
T75	61951.3	9149.28	3894.93	2184.23	30095.2	10667.7	5633.79	2384.3	15745.1	20754.7	131.817
T80	115742	14801.8	5944.23	3420.42	57054.2	19243.9	9621.44	3772.72	28700	39288.4	136.893
Goodness of Fit
Parameter	No.1	No.2	No.3	No.4	No.5	No.6	No.7	No.8
N_observed	35	35	35	35	35	35	35	35
DF	33	33	33	33	33	33	33	33
R_obs-pre	0.987162	0.993278	0.995518	0.995446	0.983453	0.980732	0.981751	0.983146
Rsqr	0.974268	0.986246	0.991003	0.990866	0.967002	0.96155	0.963516	0.966136
Rsqr_adj	0.973488	0.985829	0.99073	0.990589	0.966002	0.960385	0.96241	0.96511
MSE	1.59108	1.44545	1.33772	1.76088	2.69277	4.24599	4.88437	6.1498
MSE_root	1.26138	1.20227	1.1566	1.32698	1.64097	2.06058	2.21006	2.47988
Weighting	1	1	1	1	1	1	1	1
SS	52.5056	47.6997	44.1449	58.1089	88.8615	140.118	161.184	202.943
WSS	52.5056	47.6997	44.1449	58.1089	88.8615	140.118	161.184	202.943
AIC	142.632	139.272	136.562	146.181	161.048	176.987	181.889	189.952
MSC	3.14638	3.88274	4.35397	4.29987	2.8685	2.74329	2.83878	2.96984
Predicted Data
Time	No.1	No.2	No.3	No.4	No.5	No.6	No.7	No.8
(min)	F(%)_Pre	F(%)_Pre	F(%)_Pre	F(%)_Pre	F(%)_Pre	F(%)_Pre	F(%)_Pre	F(%)_Pre	Mean	SD	RSD(%)
0	0	0	0	0	0	0	0	0	0	0
24	19.1345	19.6926	20.5374	26.5797	23.0773	25.6575	26.1062	26.7044	23.4362	3.24425	13.8429
48	22.1677	23.8089	25.4442	32.2352	26.5399	29.7643	30.7229	32.2421	27.8656	3.90166	14.0017
72	24.1257	26.5361	28.7383	35.9393	28.7541	32.3943	33.701	35.8597	30.7561	4.37718	14.2319
96	25.6009	28.6209	31.2732	38.7423	30.4116	34.363	35.9384	38.5936	32.943	4.75595	14.4369
120	26.7954	30.3253	33.3538	41.0133	31.7471	35.9484	37.7441	40.8068	34.7168	5.0727	14.6117
144	27.8044	31.7752	35.1277	42.9291	32.8707	37.2813	39.2641	42.673	36.2157	5.34569	14.7607
168	28.681	33.0412	36.6791	44.5894	33.8435	38.4341	40.5799	44.2897	37.5172	5.58589	14.8889
192	29.4578	34.1675	38.0605	46.0561	34.7029	39.4516	41.7419	45.7177	38.6695	5.80046	15.0001
216	30.1565	35.1839	39.3076	47.3707	35.4738	40.3635	42.7834	46.9975	39.7046	5.99439	15.0975
240	30.7923	36.1111	40.4454	48.5625	36.1735	41.1904	43.7281	48.1576	40.6451	6.1713	15.1834
264	31.3762	36.9644	41.4923	49.6528	36.8148	41.9474	44.5928	49.2189	41.5074	6.33391	15.2597
288	31.9166	37.7553	42.4625	50.6576	37.407	42.6458	45.3906	50.1971	42.3041	6.4843	15.3278
312	32.4198	38.4929	43.3669	51.5896	37.9574	43.2943	46.1312	51.1044	43.0446	6.62414	15.389
336	32.891	39.1843	44.2141	52.4586	38.4718	43.8998	46.8226	51.9505	43.7366	6.75477	15.4442
360	33.3341	39.8351	45.0112	53.2725	38.9549	44.4679	47.471	52.7431	44.3862	6.87726	15.4941
384	33.7526	40.4502	45.7639	54.038	39.4103	45.0029	48.0816	53.4885	44.9985	6.99253	15.5395
408	34.1492	41.0334	46.477	54.7604	39.8413	45.5088	48.6586	54.1921	45.5776	7.10133	15.5807
432	34.5262	41.588	47.1547	55.4443	40.2503	45.9885	49.2056	54.8583	46.127	7.20431	15.6184
456	34.8856	42.1169	47.8003	56.0934	40.6397	46.4448	49.7256	55.4908	46.6496	7.30202	15.6529
480	35.229	42.6223	48.4167	56.7112	41.0113	46.8798	50.2212	56.0928	47.148	7.39493	15.6845
504	35.5578	43.1064	49.0066	57.3004	41.3668	47.2955	50.6946	56.667	47.6244	7.48345	15.7135
528	35.8733	43.5709	49.5722	57.8636	41.7074	47.6936	51.1478	57.216	48.0806	7.56795	15.7401
552	36.1767	44.0175	50.1153	58.4028	42.0345	48.0755	51.5824	57.7417	48.5183	7.64874	15.7647
576	36.4687	44.4475	50.6378	58.92	42.3491	48.4426	51.9998	58.246	48.9389	7.72611	15.7872
600	36.7504	44.8622	51.1411	59.4168	42.6522	48.7959	52.4015	58.7306	49.3438	7.8003	15.8081
624	37.0225	45.2626	51.6266	59.8948	42.9446	49.1365	52.7885	59.1969	49.7341	7.87154	15.8273
648	37.2856	45.6497	52.0955	60.3552	43.2271	49.4653	53.1619	59.6461	50.1108	7.94003	15.845
672	37.5403	46.0244	52.5489	60.7993	43.5003	49.7831	53.5226	60.0795	50.4748	8.00595	15.8613
696	37.7871	46.3875	52.9879	61.2282	43.7649	50.0906	53.8715	60.4981	50.827	8.06947	15.8764
720	38.0267	46.7398	53.4132	61.6427	44.0214	50.3884	54.2093	60.9028	51.168	8.13072	15.8902
744	38.2593	47.0817	53.8257	62.0439	44.2703	50.6773	54.5366	61.2945	51.4987	8.18986	15.903
768	38.4855	47.414	54.2261	62.4324	44.5121	50.9576	54.8542	61.6739	51.8195	8.24699	15.9148
792	38.7056	47.7373	54.6152	62.8091	44.7471	51.2299	55.1626	62.0419	52.1311	8.30224	15.9257
816	38.9198	48.0519	54.9935	63.1745	44.9757	51.4946	55.4622	62.3989	52.4339	8.3557	15.9357
840	39.1286	48.3583	55.3616	63.5294	45.1984	51.7523	55.7536	62.7457	52.7285	8.40748	15.9449
864	39.3322	48.657	55.72	63.8742	45.4153	52.0031	56.0373	63.0827	53.0152	8.45765	15.9533
888	39.5309	48.9484	56.0693	64.2096	45.6268	52.2475	56.3135	63.4106	53.2946	8.50631	15.9609
912	39.725	49.2327	56.4098	64.5359	45.8332	52.4858	56.5827	63.7296	53.5669	8.55353	15.968
936	39.9145	49.5104	56.742	64.8536	46.0348	52.7184	56.8453	64.0404	53.8324	8.59937	15.9743
960	40.0998	49.7818	57.0662	65.1632	46.2316	52.9454	57.1015	64.3432	54.0916	8.64391	15.9801
984	40.2811	50.0471	57.3829	65.465	46.4241	53.1672	57.3516	64.6385	54.3447	8.68719	15.9854
1008	40.4585	50.3066	57.6923	65.7593	46.6123	53.3839	57.5959	64.9265	54.5919	8.72929	15.9901
1032	40.6322	50.5606	57.9948	66.0466	46.7964	53.5958	57.8348	65.2077	54.8336	8.77025	15.9943
1056	40.8024	50.8092	58.2907	66.3271	46.9767	53.8032	58.0683	65.4823	55.07	8.81012	15.998
1080	40.9692	51.0528	58.5802	66.6011	47.1533	54.0061	58.2968	65.7506	55.3013	8.84894	16.0013
1104	41.1327	51.2915	58.8636	66.8689	47.3263	54.2049	58.5204	66.0129	55.5276	8.88677	16.0042
1128	41.2931	51.5255	59.1412	67.1308	47.4959	54.3996	58.7394	66.2694	55.7493	8.92364	16.0067
1152	41.4504	51.755	59.4131	67.3869	47.6622	54.5904	58.9539	66.5203	55.9665	8.95959	16.0088
1176	41.6049	51.9801	59.6796	67.6375	47.8254	54.7775	59.1641	66.7659	56.1794	8.99465	16.0106
1200	41.7567	52.2011	59.941	67.8829	47.9855	54.961	59.3703	67.0064	56.3881	9.02887	16.012

## Sheet: log
DDSolver 1.0		Dissolution Data Modeling of Logistic Model
Time Unit	min			Analyst	Misia
Model	Logistic			Date	2022-07-15
Equation	F=100*Exp[α+β*log(t)]/{1+Exp[α+β*log(t)]}			Time	02:45:50
Time	No.1	No.2	No.3	No.4	No.5	No.6	No.7	No.8
(min)	F(%)	F(%)	F(%)	F(%)	F(%)	F(%)	F(%)	F(%)	Mean	SD	RSD(%)
0	0	0	0	0	0	0	0	0	0	0
2.5	15.0191	13.3523	8.09659	11.5057	15.8192	17.9379	17.5141	17.9379	14.6478	3.50193	23.9075
5	16.1515	15.3409	16.1932	16.9034	20.4802	22.4576	22.8814	22.3164	19.0906	3.24964	17.0222
10	16.7188	17.3295	17.8977	20.1705	21.3277	24.1525	24.0113	23.5876	20.6495	3.09237	14.9755
15	17.4283	18.1818	18.75	22.7273	22.4576	24.8588	25.1412	25.4237	21.8711	3.30387	15.1061
20	18.7018	19.3182	20.1705	24.5739	23.0226	25.4237	25.9887	26.5537	22.9691	3.16096	13.7618
30	18.9843	20.7386	21.875	26.7045	24.0113	26.9774	27.4011	28.3898	24.3853	3.50794	14.3855
40	20.5436	22.1591	23.7216	28.9773	24.8588	28.1073	28.8136	29.8023	25.8729	3.51664	13.592
50	20.8277	23.5795	25.142	31.9602	25.7062	28.8136	29.661	31.3559	27.1308	3.94124	14.5268
60	22.2426	24.5739	26.7045	34.375	26.5537	29.9435	31.0734	32.6271	28.5117	4.17195	14.6324
70	23.0932	25.8523	27.8409	36.0795	27.1186	30.5085	31.6384	33.7571	29.4861	4.30577	14.6027
80	23.6606	26.5625	28.6932	37.5	27.8249	31.3559	32.7684	35.1695	30.4419	4.61918	15.1738
90	24.0851	27.4148	29.6875	38.7784	28.3898	31.9209	33.3333	35.8757	31.1857	4.7734	15.3064
100	24.7938	28.267	30.5398	39.4886	28.6723	33.0508	33.8983	36.7232	31.9292	4.81258	15.0726
110	25.5016	28.8352	31.8182	40.9091	29.3785	33.7571	34.7458	37.7119	32.8322	5.0176	15.2826
120	26.0681	29.5455	32.3864	41.4773	30.226	34.4633	35.8757	38.8418	33.6105	5.09168	15.1491
130	26.4935	29.8295	33.2386	42.1875	30.9322	35.1695	36.7232	39.6893	34.2829	5.22737	15.2477
140	27.0593	30.1136	34.0909	43.1818	31.3559	35.8757	37.8531	40.678	35.026	5.46575	15.6048
150	27.4854	31.108	34.8011	43.608	31.9209	36.5819	38.1356	41.3842	35.6281	5.41388	15.1955
160	27.7687	31.6761	35.5114	44.6023	32.3446	37.0056	38.7006	42.0904	36.2125	5.59446	15.449
170	28.3353	32.5284	36.2216	45.1705	32.9096	37.5706	39.548	42.9379	36.9027	5.62097	15.2318
180	28.7598	32.6705	36.7898	46.0227	33.4746	37.9944	39.8305	43.5028	37.3806	5.74029	15.3563
190	29.1851	33.0966	37.358	46.3068	34.1808	38.5593	40.678	44.6328	37.9997	5.82145	15.3197
200	29.6097	34.233	39.0625	46.5909	34.7458	38.9831	41.5254	45.339	38.7612	5.76606	14.8759
210	29.7525	34.6591	39.4886	47.1591	35.3107	39.1949	42.0904	46.3277	39.2479	5.94705	15.1525
220	30.3183	34.8011	39.9148	47.7273	35.8757	39.8305	42.6554	46.8927	39.752	5.99509	15.0812
230	30.7444	35.7955	40.0568	48.0114	36.1582	40.113	43.2203	47.5989	40.2123	5.97679	14.8631
240	31.1706	36.0795	40.767	48.5795	36.5819	40.5367	43.7853	48.3051	40.7257	6.07791	14.924
250	31.7363	36.6477	41.3352	49.0057	37.15	41.034	44.6875	49.2734	41.3587	6.15052	14.8712
260	32.0204	37.0739	41.9034	49.2898	37.73	41.7834	45.2345	50.2533	41.9111	6.2542	14.9225
300	32.4466	38.6364	43.1818	51.4205	39.2655	44.0678	47.4576	52.5424	43.6273	6.80566	15.5995
380	34.5676	41.6193	46.4489	53.6932	41.6667	47.4576	50.565	55.6497	46.4585	6.99442	15.0552
420	36.6975	42.7557	48.4375	56.9602	43.5028	50.9887	53.9548	60.1695	49.1833	7.90332	16.0691
480	38.6821	45.5966	50.5682	59.233	44.6328	52.8249	56.2147	63.2768	51.3786	8.19001	15.9405
1200	40.5183	53.267	59.0909	62.0739	46.6888	54.8809	58.2707	65.3328	55.0154	8.15959	14.8315
Time	No.1	No.2	No.3	No.4	No.5	No.6	No.7	No.8
(min)	F(%)_Pre	F(%)_Pre	F(%)_Pre	F(%)_Pre	F(%)_Pre	F(%)_Pre	F(%)_Pre	F(%)_Pre	Mean	SD	RSD(%)
0	0	0	0	0	0	0	0	0	0	0
2.5	11.2347	9.5977	8.75931	11.8888	13.8398	14.7619	14.0279	12.6191	12.0912	2.14855	17.7696
5	13.2865	12.0436	11.453	15.3643	16.2868	17.6362	17.1379	16.0802	14.9111	2.35039	15.7627
10	15.6471	15.0093	14.8402	19.6295	19.0706	20.9327	20.7708	20.2704	18.2713	2.64872	14.4966
15	17.1801	17.0083	17.1816	22.5123	20.8607	23.0613	23.1455	23.0754	20.5031	2.89326	14.1113
20	18.3383	18.5512	19.0142	24.7327	22.204	24.6609	24.9419	25.2242	22.2084	3.10552	13.9835
30	20.0722	20.906	21.8452	28.1028	24.2003	27.039	27.6273	28.47	24.7828	3.46385	13.9768
40	21.3751	22.7057	24.0308	30.6565	25.6889	28.8112	29.6373	30.9193	26.7281	3.76051	14.0695
50	22.4275	24.1753	25.8261	32.7236	26.884	30.2323	31.2533	32.8968	28.3024	4.0139	14.1822
60	23.3142	25.4232	27.3564	34.4643	27.8862	31.4225	32.6086	34.5592	29.6293	4.23503	14.2934
70	24.0828	26.5109	28.6934	35.9694	28.7511	32.4482	33.7777	35.995	30.7786	4.43113	14.3968
80	24.7624	27.4768	29.8826	37.2961	29.5132	33.3507	34.8068	37.2594	31.7935	4.60717	14.4909
90	25.3724	28.3466	30.9547	38.4825	30.195	34.1569	35.7265	38.3895	32.703	4.76679	14.576
100	25.9265	29.1387	31.9314	39.5555	30.8124	34.886	36.5582	39.4111	33.5275	4.91268	14.6527
110	26.4344	29.8664	32.8288	40.5349	31.3769	35.5517	37.3176	40.3434	34.2818	5.04693	14.7219
120	26.9036	30.5396	33.6592	41.4358	31.8972	36.1644	38.0163	41.2006	34.9771	5.17119	14.7845
130	27.3398	31.1665	34.4322	42.2695	32.3797	36.732	38.6636	41.9939	35.6222	5.28675	14.8412
140	27.7477	31.753	35.1553	43.0454	32.8299	37.2608	39.2664	42.7321	36.2238	5.3947	14.8927
150	28.1307	32.3043	35.8346	43.7709	33.2518	37.7559	39.8306	43.4223	36.7876	5.49591	14.9395
160	28.4919	32.8246	36.4753	44.4519	33.649	38.2214	40.3608	44.0703	37.3181	5.59111	14.9823
170	28.8337	33.3171	37.0815	45.0935	34.0242	38.6606	40.8609	44.6808	37.819	5.68095	15.0214
180	29.1582	33.7849	37.6568	45.7	34.3798	39.0764	41.3342	45.2579	38.2935	5.76593	15.0572
190	29.4671	34.2303	38.2042	46.2748	34.7178	39.4711	41.7833	45.805	38.7442	5.84653	15.0901
200	29.7619	34.6554	38.7264	46.8211	35.0398	39.8469	42.2107	46.3249	39.1734	5.92313	15.1203
210	30.0439	35.0621	39.2254	47.3414	35.3474	40.2055	42.6183	46.8202	39.583	5.99608	15.1481
220	30.3142	35.4519	39.7034	47.8381	35.6419	40.5483	43.0079	47.293	39.9748	6.06568	15.1737
230	30.5738	35.8262	40.1619	48.313	35.9243	40.8768	43.3809	47.7453	40.3503	6.1322	15.1974
240	30.8234	36.1861	40.6026	48.7681	36.1955	41.1921	43.7388	48.1787	40.7107	6.19586	15.2193
250	31.064	36.5329	41.0267	49.2047	36.4565	41.4952	44.0827	48.5946	41.0572	6.25689	15.2395
260	31.296	36.8673	41.4354	49.6244	36.7081	41.787	44.4136	48.9944	41.3908	6.31548	15.2582
300	32.1507	38.0981	42.9363	51.1555	37.6319	42.8563	45.6251	50.4538	42.6135	6.52844	15.3201
380	33.5888	40.1646	45.4429	53.6786	39.1776	44.6371	47.637	52.8618	44.6485	6.87559	15.3994
420	34.2072	41.0506	46.512	54.7419	39.8388	45.3955	48.4916	53.8779	45.5144	7.01997	15.4236
480	35.0406	42.2417	47.9432	56.1538	40.7267	46.4106	49.6329	55.2285	46.6722	7.20944	15.4469
1200	40.9849	50.5872	57.7311	65.4666	46.9544	53.4121	57.4132	64.1927	54.5928	8.35943	15.3123
Best-fit Values
Parameter	No.1	No.2	No.3	No.4	No.5	No.6	No.7	No.8	Mean	SD	RSD(%)
α	-2.31966	-2.57909	-2.73745	-2.39521	-2.08196	-2.03392	-2.12638	-2.3089	-2.32282	0.245852	-10.5842
β	0.63493	0.845218	0.990261	0.985592	0.636528	0.704931	0.787583	0.939419	0.815558	0.148012	18.1486
Secondary Parameter
Parameter	No.1	No.2	No.3	No.4	No.5	No.6	No.7	No.8	Mean	SD	RSD(%)
T25	83.7748	56.4411	45.1808	20.6798	35.0639	21.2227	20.1822	19.424	37.7461	23.1118	61.2295
T50	4501.96	1125.62	581.261	269.289	1865.55	767.834	501.053	286.944	1237.44	1419.17	114.686
T75	241930	22448.6	7478.05	3506.64	99255	27780.1	12439.4	4238.94	52384.6	82760.6	157.986
T80	686725	49153.4	14598.2	6867.19	281001	71094.1	28845.1	8580.08	143358	237480	165.655
T90	1.30011e+07	447699	96206.8	45662.9	5.28079e+06	1.00508e+06	308828	62620.6	2.53099e+06	4.58239e+06	181.051
Goodness of Fit
Parameter	No.1	No.2	No.3	No.4	No.5	No.6	No.7	No.8
N_observed	35	35	35	35	35	35	35	35
DF	33	33	33	33	33	33	33	33
R_obs-pre	0.985152	0.989575	0.993322	0.997241	0.980714	0.976215	0.976891	0.977124
Rsqr	0.970236	0.97877	0.986501	0.994486	0.961594	0.952703	0.95395	0.954182
Rsqr_adj	0.969334	0.978126	0.986092	0.994319	0.96043	0.95127	0.952554	0.952794
MSE	1.84036	2.23116	2.00697	1.06297	3.13412	5.22298	6.16498	8.32079
MSE_root	1.3566	1.49371	1.41667	1.03101	1.77035	2.28538	2.48294	2.88458
Weighting	1	1	1	1	1	1	1	1
SS	60.7319	73.6281	66.2299	35.0781	103.426	172.358	203.444	274.586
WSS	60.7319	73.6281	66.2299	35.0781	103.426	172.358	203.444	274.586
AIC	147.726	154.466	150.76	128.515	166.36	184.235	190.039	200.534
MSC	3.00083	3.44863	3.94832	4.80461	2.71672	2.53619	2.60593	2.6675
Predicted Data
Time	No.1	No.2	No.3	No.4	No.5	No.6	No.7	No.8
(min)	F(%)_Pre	F(%)_Pre	F(%)_Pre	F(%)_Pre	F(%)_Pre	F(%)_Pre	F(%)_Pre	F(%)_Pre	Mean	SD	RSD(%)
0	0	0	0	0	0	0	0	0	0	0
24	19.1032	19.5838	20.251	26.2139	23.0868	25.7126	26.1275	26.6529	23.3415	3.25794	13.9577
48	22.2322	23.9017	25.4913	32.3401	26.6627	29.9694	30.9541	32.5302	28.0102	3.96608	14.1594
72	24.2251	26.7128	28.942	36.2476	28.9109	32.6376	33.9936	36.2602	30.9912	4.46781	14.4164
96	25.7109	28.8303	31.551	39.1385	30.5724	34.6027	36.235	39.0141	33.2069	4.85583	14.623
120	26.9036	30.5396	33.6592	41.4358	31.8972	36.1644	38.0163	41.2006	34.9771	5.17119	14.7845
144	27.9037	31.9775	35.4319	43.3413	33.0019	37.4627	39.4964	43.0136	36.4536	5.43594	14.9119
168	28.7668	33.2207	36.9628	44.9682	33.9508	38.5747	40.7631	44.5615	37.7211	5.66338	15.0138
192	29.5271	34.3169	38.3106	46.3863	34.7834	39.5477	41.8705	45.911	38.8317	5.86216	15.0963
216	30.2074	35.2979	39.5146	47.6421	35.5256	40.413	42.8541	47.1065	39.8202	6.03822	15.1637
240	30.8234	36.1861	40.6026	48.7681	36.1955	41.1921	43.7388	48.1787	40.7107	6.19586	15.2193
264	31.3866	36.9979	41.5948	49.7877	36.8062	41.9007	44.5426	49.1501	41.5208	6.33826	15.2653
288	31.9056	37.7454	42.5067	50.7188	37.3674	42.5505	45.2789	50.0375	42.2638	6.46785	15.3035
312	32.387	38.4383	43.35	51.5748	37.8867	43.1506	45.9581	50.8538	42.9499	6.58652	15.3353
336	32.8361	39.084	44.1343	52.3666	38.37	43.708	46.5883	51.6092	43.5871	6.69578	15.3619
360	33.2571	39.6886	44.8671	53.1027	38.822	44.2284	47.1759	52.3118	44.1817	6.79687	15.3839
384	33.6533	40.257	45.5546	53.79	39.2466	44.7163	47.7264	52.9682	44.739	6.89078	15.4022
408	34.0275	40.7933	46.202	54.4343	39.6469	45.1756	48.2439	53.5839	45.2634	6.97835	15.4172
432	34.3822	41.3011	46.8135	55.0405	40.0256	45.6093	48.7323	54.1634	45.7585	7.06026	15.4294
456	34.7194	41.783	47.3929	55.6125	40.3849	46.0202	49.1944	54.7105	46.2272	7.13712	15.4392
480	35.0406	42.2417	47.9432	56.1538	40.7267	46.4106	49.6329	55.2285	46.6722	7.20944	15.4469
504	35.3475	42.6793	48.467	56.6673	41.0527	46.7823	50.0501	55.7202	47.0958	7.27763	15.4528
528	35.6412	43.0975	48.9669	57.1556	41.3643	47.137	50.4479	56.1879	47.4998	7.3421	15.4571
552	35.9228	43.4981	49.4447	57.6209	41.6626	47.4762	50.828	56.6339	47.8859	7.40315	15.46
576	36.1934	43.8825	49.9022	58.0651	41.9489	47.8012	51.1917	57.0598	48.2556	7.46109	15.4616
600	36.4538	44.2518	50.3411	58.4899	42.2239	48.1132	51.5406	57.4674	48.6102	7.51616	15.4621
624	36.7047	44.6073	50.7628	58.897	42.4886	48.413	51.8755	57.858	48.9509	7.56859	15.4616
648	36.9468	44.9498	51.1684	59.2875	42.7438	48.7016	52.1977	58.233	49.2786	7.61859	15.4602
672	37.1807	45.2804	51.5591	59.6626	42.99	48.9798	52.508	58.5934	49.5943	7.66633	15.4581
696	37.407	45.5997	51.9359	60.0236	43.2279	49.2483	52.8072	58.9403	49.8987	7.71197	15.4552
720	37.6261	45.9086	52.2998	60.3713	43.458	49.5077	53.0961	59.2746	50.1928	7.75567	15.4518
744	37.8385	46.2076	52.6515	60.7066	43.6809	49.7587	53.3753	59.5972	50.477	7.79754	15.4477
768	38.0447	46.4974	52.9917	61.0303	43.8969	50.0016	53.6455	59.9087	50.7521	7.83771	15.4431
792	38.2449	46.7785	53.3212	61.3431	44.1065	50.2372	53.9071	60.2098	51.0185	7.87629	15.4381
816	38.4395	47.0515	53.6407	61.6456	44.3101	50.4656	54.1607	60.5013	51.2769	7.91338	15.4327
840	38.6288	47.3166	53.9505	61.9386	44.5079	50.6875	54.4068	60.7835	51.5275	7.94907	15.4268
864	38.8131	47.5745	54.2514	62.2224	44.7003	50.903	54.6457	61.0571	51.7709	7.98343	15.4207
888	38.9927	47.8254	54.5437	62.4977	44.8876	51.1126	54.8779	61.3226	52.0075	8.01655	15.4142
912	39.1678	48.0697	54.8279	62.7649	45.0701	51.3166	55.1036	61.5803	52.2376	8.04849	15.4075
936	39.3386	48.3078	55.1044	63.0243	45.2479	51.5153	55.3233	61.8308	52.4615	8.07932	15.4005
960	39.5053	48.5399	55.3736	63.2765	45.4214	51.7089	55.5373	62.0742	52.6796	8.1091	15.3932
984	39.6681	48.7663	55.6359	63.5218	45.5906	51.8976	55.7457	62.3111	52.8921	8.13788	15.3858
1008	39.8273	48.9873	55.8915	63.7605	45.7559	52.0817	55.949	62.5417	53.0994	8.16572	15.3782
1032	39.9829	49.2032	56.1409	63.9929	45.9174	52.2615	56.1472	62.7663	53.3015	8.19265	15.3704
1056	40.1351	49.4141	56.3841	64.2193	46.0753	52.4371	56.3408	62.9853	53.4989	8.21874	15.3625
1080	40.2841	49.6203	56.6217	64.44	46.2297	52.6086	56.5297	63.1988	53.6916	8.24401	15.3544
1104	40.4299	49.822	56.8537	64.6553	46.3807	52.7764	56.7144	63.4071	53.8799	8.26851	15.3462
1128	40.5729	50.0194	57.0804	64.8654	46.5286	52.9404	56.8949	63.6104	54.064	8.29226	15.3379
1152	40.7129	50.2126	57.3021	65.0705	46.6734	53.101	57.0714	63.809	54.2441	8.31532	15.3294
1176	40.8502	50.4018	57.5189	65.2708	46.8153	53.2581	57.2441	64.0031	54.4203	8.33769	15.3209
1200	40.9849	50.5872	57.7311	65.4666	46.9544	53.4121	57.4132	64.1927	54.5928	8.35943	15.3123

## Sheet: Gom
DDSolver 1.0		Dissolution Data Modeling of Gompertz Model
Time Unit	min			Analyst	Misia
Model	Gompertz			Date	2022-07-15
Equation	F=100*Exp{-α*Exp[-β*log(t)]}			Time	02:47:00
Time	No.1	No.2	No.3	No.4	No.5	No.6	No.7	No.8
(min)	F(%)	F(%)	F(%)	F(%)	F(%)	F(%)	F(%)	F(%)	Mean	SD	RSD(%)
0	0	0	0	0	0	0	0	0	0	0
2.5	15.0191	13.3523	8.09659	11.5057	15.8192	17.9379	17.5141	17.9379	14.6478	3.50193	23.9075
5	16.1515	15.3409	16.1932	16.9034	20.4802	22.4576	22.8814	22.3164	19.0906	3.24964	17.0222
10	16.7188	17.3295	17.8977	20.1705	21.3277	24.1525	24.0113	23.5876	20.6495	3.09237	14.9755
15	17.4283	18.1818	18.75	22.7273	22.4576	24.8588	25.1412	25.4237	21.8711	3.30387	15.1061
20	18.7018	19.3182	20.1705	24.5739	23.0226	25.4237	25.9887	26.5537	22.9691	3.16096	13.7618
30	18.9843	20.7386	21.875	26.7045	24.0113	26.9774	27.4011	28.3898	24.3853	3.50794	14.3855
40	20.5436	22.1591	23.7216	28.9773	24.8588	28.1073	28.8136	29.8023	25.8729	3.51664	13.592
50	20.8277	23.5795	25.142	31.9602	25.7062	28.8136	29.661	31.3559	27.1308	3.94124	14.5268
60	22.2426	24.5739	26.7045	34.375	26.5537	29.9435	31.0734	32.6271	28.5117	4.17195	14.6324
70	23.0932	25.8523	27.8409	36.0795	27.1186	30.5085	31.6384	33.7571	29.4861	4.30577	14.6027
80	23.6606	26.5625	28.6932	37.5	27.8249	31.3559	32.7684	35.1695	30.4419	4.61918	15.1738
90	24.0851	27.4148	29.6875	38.7784	28.3898	31.9209	33.3333	35.8757	31.1857	4.7734	15.3064
100	24.7938	28.267	30.5398	39.4886	28.6723	33.0508	33.8983	36.7232	31.9292	4.81258	15.0726
110	25.5016	28.8352	31.8182	40.9091	29.3785	33.7571	34.7458	37.7119	32.8322	5.0176	15.2826
120	26.0681	29.5455	32.3864	41.4773	30.226	34.4633	35.8757	38.8418	33.6105	5.09168	15.1491
130	26.4935	29.8295	33.2386	42.1875	30.9322	35.1695	36.7232	39.6893	34.2829	5.22737	15.2477
140	27.0593	30.1136	34.0909	43.1818	31.3559	35.8757	37.8531	40.678	35.026	5.46575	15.6048
150	27.4854	31.108	34.8011	43.608	31.9209	36.5819	38.1356	41.3842	35.6281	5.41388	15.1955
160	27.7687	31.6761	35.5114	44.6023	32.3446	37.0056	38.7006	42.0904	36.2125	5.59446	15.449
170	28.3353	32.5284	36.2216	45.1705	32.9096	37.5706	39.548	42.9379	36.9027	5.62097	15.2318
180	28.7598	32.6705	36.7898	46.0227	33.4746	37.9944	39.8305	43.5028	37.3806	5.74029	15.3563
190	29.1851	33.0966	37.358	46.3068	34.1808	38.5593	40.678	44.6328	37.9997	5.82145	15.3197
200	29.6097	34.233	39.0625	46.5909	34.7458	38.9831	41.5254	45.339	38.7612	5.76606	14.8759
210	29.7525	34.6591	39.4886	47.1591	35.3107	39.1949	42.0904	46.3277	39.2479	5.94705	15.1525
220	30.3183	34.8011	39.9148	47.7273	35.8757	39.8305	42.6554	46.8927	39.752	5.99509	15.0812
230	30.7444	35.7955	40.0568	48.0114	36.1582	40.113	43.2203	47.5989	40.2123	5.97679	14.8631
240	31.1706	36.0795	40.767	48.5795	36.5819	40.5367	43.7853	48.3051	40.7257	6.07791	14.924
250	31.7363	36.6477	41.3352	49.0057	37.15	41.034	44.6875	49.2734	41.3587	6.15052	14.8712
260	32.0204	37.0739	41.9034	49.2898	37.73	41.7834	45.2345	50.2533	41.9111	6.2542	14.9225
300	32.4466	38.6364	43.1818	51.4205	39.2655	44.0678	47.4576	52.5424	43.6273	6.80566	15.5995
380	34.5676	41.6193	46.4489	53.6932	41.6667	47.4576	50.565	55.6497	46.4585	6.99442	15.0552
420	36.6975	42.7557	48.4375	56.9602	43.5028	50.9887	53.9548	60.1695	49.1833	7.90332	16.0691
480	38.6821	45.5966	50.5682	59.233	44.6328	52.8249	56.2147	63.2768	51.3786	8.19001	15.9405
1200	40.5183	53.267	59.0909	62.0739	46.6888	54.8809	58.2707	65.3328	55.0154	8.15959	14.8315
Time	No.1	No.2	No.3	No.4	No.5	No.6	No.7	No.8
(min)	F(%)_Pre	F(%)_Pre	F(%)_Pre	F(%)_Pre	F(%)_Pre	F(%)_Pre	F(%)_Pre	F(%)_Pre	Mean	SD	RSD(%)
0	0	0	0	0	0	0	0	0	0	0
2.5	10.296	7.9968	6.44709	8.95074	12.8696	13.6647	12.6507	10.739	10.4518	2.54751	24.3738
5	12.7764	11.0707	9.86327	13.4146	15.8224	17.1754	16.5213	15.1699	13.9767	2.63651	18.8636
10	15.5329	14.6976	14.1267	18.7862	19.052	21.0283	20.8451	20.3132	18.0477	2.83644	15.7163
15	17.2622	17.0512	16.9759	22.2714	21.0526	23.4132	23.5455	23.5853	20.6447	3.05552	14.8005
20	18.537	18.8135	19.1364	24.8644	22.5155	25.1537	25.5229	25.9982	22.5677	3.26411	14.4636
30	20.3954	21.4127	22.3501	28.6481	24.6308	27.663	28.3794	29.4962	25.372	3.62843	14.301
40	21.7538	23.3286	24.7308	31.3984	26.1646	29.4756	30.4442	32.0271	27.4154	3.92933	14.3326
50	22.8283	24.8498	26.6244	33.5557	27.3706	30.896	32.0617	34.008	29.0243	4.18178	14.4079
60	23.7186	26.1128	28.1968	35.3275	28.365	32.0639	33.3909	35.633	30.3511	4.39766	14.4893
70	24.4793	27.1931	29.541	36.8284	29.2115	33.0554	34.5184	37.0089	31.4795	4.58539	14.5663
80	25.144	28.137	30.7144	38.1285	29.9486	33.9167	35.4969	38.2006	32.4608	4.75092	14.6359
90	25.7343	28.9752	31.7552	39.2741	30.6013	34.6778	36.3609	39.2506	33.3287	4.89858	14.6978
100	26.2654	29.729	32.69	40.2968	31.187	35.3594	37.1339	40.1882	34.1062	5.03158	14.7527
110	26.7481	30.4139	33.538	41.2198	31.7182	35.9764	37.8331	41.0346	34.8103	5.15235	14.8012
120	27.1907	31.0412	34.3138	42.0601	32.2042	36.5399	38.471	41.8054	35.4533	5.26278	14.8443
130	27.5994	31.62	35.0286	42.8309	32.652	37.0583	39.0575	42.5126	36.0449	5.36438	14.8825
140	27.9789	32.1571	35.6909	43.5423	33.0671	37.5383	39.5999	43.1657	36.5925	5.45833	14.9165
150	28.3332	32.658	36.3078	44.2025	33.4541	37.985	40.1044	43.772	37.1021	5.54562	14.9469
160	28.6655	33.1274	36.8851	44.818	33.8165	38.4027	40.5758	44.3375	37.5786	5.62704	14.9741
170	28.9784	33.5689	37.4273	45.3944	34.1571	38.7949	41.0181	44.8673	38.0258	5.70328	14.9984
180	29.2739	33.9856	37.9384	45.936	34.4785	39.1644	41.4345	45.3653	38.4471	5.77489	15.0203
190	29.554	34.3801	38.4216	46.4467	34.7827	39.5138	41.8279	45.8351	38.8452	5.84235	15.0401
200	29.8202	34.7547	38.8798	46.9296	35.0714	39.845	42.2006	46.2796	39.2226	5.90608	15.0578
210	30.0737	35.1111	39.3154	47.3874	35.3461	40.1598	42.5547	46.7011	39.5812	5.96642	15.0739
220	30.3158	35.4512	39.7304	47.8226	35.6081	40.4598	42.8918	47.102	39.9227	6.02368	15.0884
230	30.5475	35.7762	40.1265	48.237	35.8585	40.7462	43.2135	47.484	40.2487	6.07814	15.1015
240	30.7695	36.0874	40.5055	48.6327	36.0983	41.0202	43.521	47.8487	40.5604	6.13003	15.1133
250	30.9827	36.386	40.8687	49.011	36.3283	41.2828	43.8156	48.1977	40.8591	6.17955	15.1241
260	31.1877	36.6729	41.2172	49.3733	36.5494	41.5349	44.0982	48.532	41.1457	6.22689	15.1338
300	31.9373	37.7197	42.4855	50.6858	37.3558	42.4529	45.1259	49.7443	42.1884	6.39748	15.1641
380	33.1802	39.4468	44.5661	52.8189	38.6872	43.9618	46.8102	51.7189	43.8988	6.671	15.1963
420	33.7079	40.1765	45.4404	53.7078	39.2503	44.5974	47.5177	52.5436	44.6177	6.78333	15.2032
480	34.4129	41.1481	46.5999	54.88	40.0007	45.4421	48.456	53.6328	45.5716	6.92968	15.2062
1200	39.2608	47.7078	54.2765	62.4515	45.1006	51.1083	54.6892	60.7256	51.915	7.80873	15.0414
Best-fit Values
Parameter	No.1	No.2	No.3	No.4	No.5	No.6	No.7	No.8	Mean	SD	RSD(%)
α	2.59389	3.03101	3.42568	3.07598	2.35929	2.33879	2.48201	2.78689	2.76169	0.389135	14.0905
β	0.331396	0.457881	0.559834	0.609574	0.352746	0.405396	0.459237	0.558741	0.466851	0.10194	21.8357
Secondary Parameter
Parameter	No.1	No.2	No.3	No.4	No.5	No.6	No.7	No.8	Mean	SD	RSD(%)
T25	77.7257	51.1024	41.3005	20.2981	32.1651	19.5029	18.5467	17.7729	34.8018	21.2333	61.0122
T50	9597.55	1668.23	714.636	278.328	2967.46	999.772	599.259	309.249	2141.81	3140.64	146.635
T75	4.32255e+06	138935	26600.1	7712.26	923326	147606	49260.8	11592.5	703448	1.49392e+06	212.372
T80	2.52532e+07	498458	75624.5	20134.1	4.84769e+06	624817	176069	33025.1	3.94113e+06	8.7639e+06	222.37
T90	4.64256e+09	2.17041e+07	1.65618e+06	342770	6.50008e+08	4.43455e+07	7.58155e+06	727632	6.71116e+08	1.62019e+09	241.418
Goodness of Fit
Parameter	No.1	No.2	No.3	No.4	No.5	No.6	No.7	No.8
N_observed	35	35	35	35	35	35	35	35
DF	33	33	33	33	33	33	33	33
R_obs-pre	0.976911	0.977599	0.984119	0.994638	0.97258	0.965757	0.9653	0.963027
Rsqr	0.954147	0.955265	0.968192	0.989229	0.945812	0.932565	0.931624	0.927055
Rsqr_adj	0.952757	0.953909	0.967228	0.988903	0.94417	0.930522	0.929552	0.924845
MSE	2.8352	4.70134	4.72922	2.07643	4.42198	7.44683	9.15385	13.2471
MSE_root	1.68381	2.16826	2.17468	1.44098	2.10285	2.72889	3.02553	3.63966
Weighting	1	1	1	1	1	1	1	1
SS	93.5616	155.144	156.064	68.5221	145.925	245.745	302.077	437.155
WSS	93.5616	155.144	156.064	68.5221	145.925	245.745	302.077	437.155
AIC	162.852	180.552	180.759	151.95	178.408	196.65	203.874	216.81
MSC	2.56868	2.70331	3.09118	4.13503	2.37249	2.18147	2.21064	2.20248
Predicted Data
Time	No.1	No.2	No.3	No.4	No.5	No.6	No.7	No.8
(min)	F(%)_Pre	F(%)_Pre	F(%)_Pre	F(%)_Pre	F(%)_Pre	F(%)_Pre	F(%)_Pre	F(%)_Pre	Mean	SD	RSD(%)
0	0	0	0	0	0	0	0	0	0	0
24	19.3641	19.9666	20.5589	26.5496	23.4594	26.2747	26.7984	27.559	23.8163	3.41836	14.353
48	22.6304	24.5694	26.2753	33.1599	27.149	30.6354	31.7649	33.6448	28.7286	4.13454	14.3917
72	24.6191	27.3916	29.7879	37.1027	29.3668	33.237	34.7247	37.2604	31.6863	4.62012	14.5808
96	26.0593	29.4365	32.3274	39.9008	30.9599	35.0952	36.8344	39.8251	33.8048	4.97997	14.7315
120	27.1907	31.0412	34.3138	42.0601	32.2042	36.5399	38.471	41.8054	35.4533	5.26278	14.8443
144	28.1235	32.3615	35.9428	43.8121	33.2251	37.7207	39.806	43.4134	36.8006	5.494	14.9291
168	28.9173	33.4827	37.3215	45.282	34.0906	38.7183	40.9318	44.764	37.9385	5.68842	14.9938
192	29.6083	34.4566	38.5152	46.5454	34.8416	39.5814	41.9041	45.926	38.9223	5.85538	15.0438
216	30.2203	35.317	39.5667	47.6511	35.5047	40.3415	42.7589	46.944	39.788	6.00113	15.0827
240	30.7695	36.0874	40.5055	48.6327	36.0983	41.0202	43.521	47.8487	40.5604	6.13003	15.1133
264	31.2675	36.7846	41.3528	49.5141	36.6354	41.633	44.2081	48.6619	41.2572	6.24525	15.1374
288	31.7232	37.4211	42.1243	50.313	37.1258	42.1914	44.8333	49.3998	41.8915	6.34917	15.1562
312	32.1432	38.0065	42.832	51.0429	37.5768	42.7039	45.4065	50.0745	42.4733	6.44361	15.171
336	32.5325	38.5482	43.4855	51.7141	37.9943	43.1776	45.9356	50.6955	43.0104	6.52998	15.1823
360	32.8955	39.0521	44.092	52.335	38.3829	43.6176	46.4265	51.2705	43.509	6.60942	15.1909
384	33.2354	39.5232	44.6578	52.9123	38.7462	44.0284	46.8844	51.8055	43.9741	6.68285	15.1972
408	33.555	39.9653	45.1876	53.4512	39.0873	44.4136	47.3131	52.3055	44.4098	6.75102	15.2016
432	33.8565	40.3817	45.6857	53.9564	39.4087	44.776	47.7162	52.7745	44.8195	6.81455	15.2044
456	34.1419	40.7752	46.1555	54.4316	39.7126	45.1181	48.0964	53.216	45.2059	6.87395	15.2059
480	34.4129	41.1481	46.5999	54.88	40.0007	45.4421	48.456	53.6328	45.5716	6.92968	15.2062
504	34.6707	41.5024	47.0214	55.3042	40.2745	45.7497	48.7972	54.0276	45.9185	6.98211	15.2054
528	34.9166	41.8399	47.4222	55.7066	40.5355	46.0424	49.1216	54.4022	46.2484	7.03156	15.2039
552	35.1517	42.1619	47.804	56.0892	40.7847	46.3217	49.4308	54.7587	46.5628	7.0783	15.2016
576	35.3769	42.4699	48.1686	56.4538	41.0231	46.5886	49.726	55.0986	46.8632	7.1226	15.1987
600	35.5929	42.765	48.5174	56.8018	41.2516	46.8441	50.0085	55.4232	47.1506	7.16464	15.1952
624	35.8004	43.0482	48.8515	57.1346	41.471	47.0892	50.2793	55.7339	47.426	7.20463	15.1913
648	36.0002	43.3203	49.1722	57.4534	41.6819	47.3246	50.5392	56.0317	47.6905	7.24273	15.187
672	36.1927	43.5822	49.4805	57.7593	41.8851	47.5512	50.7891	56.3176	47.9447	7.27909	15.1823
696	36.3785	43.8346	49.7771	58.0532	42.081	47.7694	51.0296	56.5925	48.1895	7.31383	15.1772
720	36.558	44.0782	50.063	58.336	42.2701	47.9798	51.2615	56.857	48.4255	7.34708	15.1719
744	36.7316	44.3135	50.3388	58.6084	42.4528	48.1831	51.4853	57.112	48.6532	7.37894	15.1664
768	36.8997	44.5411	50.6052	58.871	42.6297	48.3796	51.7015	57.3581	48.8732	7.40951	15.1607
792	37.0626	44.7614	50.8627	59.1246	42.801	48.5698	51.9106	57.5958	49.0861	7.43887	15.1547
816	37.2207	44.9749	51.112	59.3697	42.967	48.754	52.113	57.8256	49.2921	7.4671	15.1487
840	37.3741	45.1819	51.3535	59.6068	43.1282	48.9326	52.3092	58.048	49.4918	7.49427	15.1424
864	37.5233	45.3829	51.5877	59.8364	43.2846	49.106	52.4994	58.2635	49.6855	7.52044	15.1361
888	37.6683	45.5781	51.8149	60.0589	43.4367	49.2743	52.6841	58.4724	49.8735	7.54569	15.1297
912	37.8095	45.7679	52.0355	60.2747	43.5846	49.4379	52.8635	58.6752	50.0561	7.57005	15.1231
936	37.9469	45.9526	52.2499	60.4842	43.7286	49.5971	53.0379	58.8721	50.2337	7.59358	15.1165
960	38.0809	46.1324	52.4585	60.6877	43.8689	49.752	53.2076	59.0634	50.4064	7.61633	15.1098
984	38.2115	46.3075	52.6615	60.8855	44.0056	49.9029	53.3728	59.2495	50.5746	7.63834	15.1031
1008	38.339	46.4783	52.8591	61.0779	44.1389	50.05	53.5337	59.4306	50.7384	7.65965	15.0964
1032	38.4635	46.6448	53.0517	61.2652	44.2689	50.1934	53.6906	59.6069	50.8981	7.6803	15.0895
1056	38.5851	46.8073	53.2395	61.4476	44.396	50.3334	53.8435	59.7787	51.0539	7.70031	15.0827
1080	38.7039	46.966	53.4227	61.6254	44.52	50.47	53.9928	59.9462	51.2059	7.71972	15.0758
1104	38.8201	47.1211	53.6015	61.7987	44.6413	50.6035	54.1386	60.1096	51.3543	7.73856	15.069
1128	38.9338	47.2726	53.7761	61.9678	44.7599	50.7339	54.2809	60.2691	51.4993	7.75685	15.0621
1152	39.0451	47.4208	53.9467	62.1328	44.8759	50.8614	54.4201	60.4248	51.641	7.77463	15.0552
1176	39.1541	47.5658	54.1134	62.294	44.9894	50.9862	54.5561	60.5769	51.7795	7.79191	15.0483
1200	39.2608	47.7078	54.2765	62.4515	45.1006	51.1083	54.6892	60.7256	51.915	7.80873	15.0414

[truncated: 9 more sheets: Prob, Prob2, Wb4, Log2, Gom2, PS1, MB, Experimental DPPH scavenging , R2adj, t25%, t50%]
